# Supplementary material for: The implication of non-AUG-initiated N-terminally extended proteoforms in cancer
Source: RNA Biol. 2025 Apr 25;22(1):1–18. doi: 10.1080/15476286.2025.2498203 (PMC12045569; doi:10.1080/15476286.2025.2498203)
Supplement: Supplemental Material [file KRNB_A_2498203_SM8958.zip]

Archive with 2 entries (2 files):
- TableS1_A4.xlsx
- TableS2_A4.xlsx
