# Supplementary material for: The implication of non-AUG-initiated N-terminally extended proteoforms in cancer
Source: RNA Biol. 2025 Apr 25;22(1):1–18. doi: 10.1080/15476286.2025.2498203 (PMC12045569; doi:10.1080/15476286.2025.2498203)
Supplement: Supplemental Material [file KRNB_A_2498203_SM8958.zip › TableS1_A4.xlsx]

## Sheet: Sheet1
Table S1: Summary of prediction results for the 40 cancer-associated proteins with N-terminally extended proteoforms.
Hugo Symbol	Protein name	Entrez Gene ID	GRCh38 RefSeq	Is Oncogene	Is Tumor Suppressor Gene	# of occurrence within resources (Column J-P)	OncoKB Annotated	MSK-IMPACT	MSK-HEME	FOUNDATION ONE	FOUNDATION ONE HEME	Vogelstein	COSMIC CGC (v99)	Gene Aliases	Extension sequence	Ext. length in residues	WT Degronopedia # of degrons (PSI values N-terminal (M cleaved/not cleaved); C-terminal) Prediction of Met cleaved (C) or not cleaved (NC)	EXT Degronopedia # of degrons (PSI values N-terminal (M cleaved/not cleaved); C-terminal) Prediction of Met cleaved (C) or not cleaved (NC)	Motifs found in Ext. (only those with <0.015 motif probability)	Oligomerization state, info on structure predictions
SFPQ	Splicing factor, proline- and glutamine-rich (SFPQ)	6421		No	No	1	No	No	No	No	No	No	Yes	PPP1R140	MASTFPERLLRFCLDRPLTTD	21	15 (4.35/5.01; 3.82) C	20 (4.49/4.46; 3.82) C	DOC_CYCLIN_RxL_1, DOC_PP1_RVXF_1, LIG_BIR_II_1, LIG_FHA_2, MOD_CK2_1, TRG_DiLeu_BaLyEn_6	Homodimer.
RPTOR	Regulatory-associated protein of mTOR	57521	NM_020761.2	Yes	No	5	Yes	Yes	Yes	Yes	Yes	No	No	KIAA1303, KOG1, Mip1, raptor	MLEVLERLLPRTPPPPPPL	19	38 (3.93/5.05; 1.73) NC	38 (3.1/4.39; 1.73) NC	DEG_Nend_Nbox_1, DOC_CKS1_1, LIG_PROFILIN_1, LIG_SH3_1 (2x), LIG_SH3_3 (2x), LIG_TRAF4_MATH_1, TRG_DiLeu_BaLyEn_6	mTORC1 complex subunit (adaptor, recruitement, substrate recognition role)
TRIM33	E3 ubiquitin-protein ligase TRIM33	51592		No	No	1	No	No	No	No	No	No	Yes	FLJ11429, KIAA1113, PTC7, RFG7, TF1G, TIF1G, TIF1GAMMA, TIFGAMMA	MGAAAAATRAAGGAGRSGGFKEEN	24	29 (5.03/4.96; 3.17) C	30 (4.33/4.32; 3.17) C	N! DOC_USP7_MATH_1, LIG_BRCT_BRCA1_1, MOD_SUMO_for_1	Homooligomer and heterooligomer with TRIM24 and TRIM28 family members.
ARID3A	AT-rich interactive domain-containing protein 3A	1820	NM_005224.2	No	Yes	2	Yes	No	Yes	No	No	No	No	BRIGHT, DRIL1	MHCPGSPAAPTLQCGRAPSPQGPPPPPTPSARGGGGGGGGGGPGRRA	47	19 (2.51/3.98; 3.83) NC	18 (2.34/4.78; 3.83) NC	DOC_CKS1_1, DOC_USP7_MATH_1, LIG_GSK3_LRP6_1, LIG_SH3_3 (6x), MOD_CDK_SPxxK_3, MOD_Cter_Amidation, MOD_DYRK1A_RPxSP_1	Homodimer. Effect of ext. on homodimerization checked by AF3. Results not conclusive.
POU2AF1	POU domain class 2-associating factor 1	5450		No	No	2	No	No	No	No	Yes	No	Yes	BOB1, OBF1	MEENTPRSHIKEAKLSASKRKGNILSQA	28	11 (3.44/4.52; 3.11) NC	12 (4.5/5.27; 3.11) NC	N! MOD_CDK_SPK_2, MOD_NEK2_2, MOD_PIKK_1, MOD_SUMO_rev_2
SPEN	Msx2-interacting protein	23013	NM_015001.2	No	Yes	6	Yes	Yes	Yes	Yes	Yes	No	Yes	KIAA0929, MINT, RBM15C, SHARP	MTVSYEAGEGEPAAAVAGTPPS	22	75 (3.51/4.69; 1.57) C	76 (4.42/4.67; 1.57) C	N! LIG_CtBP_PxDLS_1, MOD_Plk_4	-
DCUN1D1	DCN1-like protein 1	54165	NM_020640.2	Yes	No	3	Yes	Yes	Yes	No	No	No	No	DCUN1L1, RP42, SCCRO, SCRO, Tes3	MEDTN	5	8 (2.8/5.14; 2.63) NC	8 (4.52/4.85; 2.63) NC	DEG_Nend_UBRbox_2	-
UBE2A	Ubiquitin-conjugating enzyme E2 A	7319	NM_003336	Yes	No	1	Yes	No	No	No	No	No	No	HHR6A, HR6A, RAD6A, UBC2	MGASASPSPASPASSASSPAAGTRDPSVCPTPDPARD	37	6 (5.39/5.26; 2.89) C	9 (4.31/4.26; 2.89) C	DOC_USP7_MATH_1, LIG_SH3_3, MOD_PK_1	-
MAF	Transcription factor Maf	4094	NM_001031804.2	No	No	4	Yes	No	No	Yes	Yes	No	Yes	c-MAF	MAHPLATQHSPLAPLLQPIWRSGGGGGGGGRR	32	11 (5.19/5.14; 3.46) C	11 (4.21/4.3; 3.46) C	N! LIG_14-3-3_CanoR_1 (2x), LIG_MYND_1, MOD_PIKK_1	Homodimer or heterodimer with other bHLH-Zip transcription factors. Effect of ext. on homodimerization checked by AF3. Results not conclusive.
ASXL1	Polycomb group protein ASXL1	171023	NM_015338.5	No	Yes	7	Yes	Yes	Yes	Yes	Yes	Yes	Yes	KIAA0978	MELPPPPGRR	10	45 (2.87/4.52; 1.92) NC	44 (3.15/4.83; 1.92) NC	N! No motifs!	Core component of the polycomb repressive deubiquitinase (PR-DUB) complex, at least composed of BAP1, one of ASXL1, ASXL2 or (probably) ASXL3, and one of MBD5 or MBD6.
MIB1	E3 ubiquitin-protein ligase MIB1	57534		No	No	1	No	No	No	No	Yes	No	No	DIP-1, KIAA1323, MIB, ZZANK2, ZZZ6	MSYSHVPRGSLPPPPTPRVRPGPNSLTGPPAAAAAAAAAAAEPTARAP	48	16 (4.97/5.21; 1.9) C	19 (5.29/5.01; 1.9) C	DOC_CKS1_1, DOC_USP7_MATH_1, LIG_BIR_II_1, LIG_EVH1_1, LIG_FHA_1, LIG_GSK3_LRP6_1, LIG_LIR_Gen_1, LIG_SH2_NCK_1, LIG_SH3_3 (2x), LIG_SH3_CIN85_PxpxPR_1, MOD_CDK_SPK_2, MOD_CDK_SPxxK_3, MOD_PKA_2, TRG_Cilium_RVxP_2, TRG_ENDOCYTIC_2, TRG_ER_diArg_1	-
FSTL1	Follistatin-related protein 1	11167	NM_007085	Yes	No	1	Yes	No	No	No	No	No	No	FRP, FSL1, OCC-1, OCC1, tsc36	MLAIGGAPTSAYSSLPPSCPAPPGDLDQTT	30	6 (2.88/2.77; 3.47) NC	7 (3.59/5.01; 3.47) NC	DEG_Nend_Nbox_1, DOC_USP7_MATH_1, LIG_DCNL_PONY_1, LIG_LIR_Gen_1, LIG_SH2_CRK, LIG_SH2_SFK_2, LIG_SH3_3 (2x), TRG_ENDOCYTIC_2	Homodimer. Effect of ext. on homodimerization checked by AF3. No effect seen.
LPP	Lipoma-preferred partner	4026		No	No	2	No	No	No	No	Yes	No	Yes	-	MDAHQREDLFPQLHCSWLNLVSTIHSRSQLSEIPT	35	15 (5.13/5.02; 2.65) C	19 (2.21/3.9; 2.65) NC	DEG_APCC_DBOX_1, DEG_Nend_UBRbox_2, DOC_USP7_MATH_1, LIG_14-3-3_CanoR_1, LIG_LIR_Gen_1, LIG_SxIP_EBH_1, MOD_NEK2_2, MOD_PIKK_1, MOD_Plk_4	-
NPM1	Nucleophosmin	4869	NM_002520.6	No	Yes	7	Yes	Yes	Yes	Yes	Yes	Yes	Yes	B23, NPM	MEQRSFISVRLLSYLSACRHP	21	5 (4.48/4.96; 2.51) NC	6 (3.67/4.09; 2.51) NC	DEG_Nend_UBRbox_2, DOC_MAPK_MEF2A_6, LIG_14-3-3_CanoR_1 (2x), LIG_LIR_Gen_1, LIG_SH2_STAT5, MOD_Plk_4, TRG_DiLeu_BaEn_2, TRG_DiLeu_BaLyEn_6	Checked pentamerization by AF3 for extended version. AF3 predicts pentamerization, no effect of extensions detected.
YWHAE	14-3-3 protein epsilon	7531		No	No	1	No	No	No	No	No	No	Yes	FLJ45465	MLRESETLSASIRRADPAGAAAA	23	9 (4.85/5.36; 3.86) NC	9 (2.38/5.13; 3.86) NC	DEG_Nend_Nbox_1, MOD_NEK2_1, MOD_NEK2_2, MOD_PKA_2, TRG_ER_diArg_1	Checked dimerization by AF3 for extended version. AF3 predicts dimerization for the extended version as well.
SND1	Staphylococcal nuclease domain-containing protein 1	27044		No	No	1	No	No	No	No	No	No	Yes	TDRD11, p100	MTPPVRPAAPLVAFASPH	18	26 (5.07/5.12; 2.28) C	27 (4.01/4.42; 2.28) C	DOC_MAPK_MEF2A_6, DOC_PP4_FxxP_1, DOC_PP4_MxPP_1, LIG_SH3_3 (2x)	-
EZR	Ezrin	7430		No	No	2	No	No	No	Yes	No	No	Yes	VIL2	MVVFSGIEDTHQKPK	15	13 (4.0/5.01; 3.27) C	12 (3.67/3.87; 3.27) C	DOC_MAPK_DCC_7, DOC_MAPK_gen_1 (2x), DOC_MAPK_MEF2A_6, LIG_SH3_3, MOD_CK2_1	Monomer or homodimer. Effect of ext. on homodimerization checked by AF3. Extension seems to destabilize the homodimer, but models are not consistent.
BLM	RecQ-like DNA helicase BLM	641	NM_000057.2	No	Yes	5	Yes	Yes	Yes	No	Yes	No	Yes	BS, RECQ2, RECQL3	MLVPSARSLRARI	13	34 (5.17/4.93; 2.36) C	34 (3.13/4.43; 2.36) NC	N! No motifs!	Can be monomer, homodimer, homotetramer, homohexamer and it oligomerizes through the N-terminus.
ZNF384	Zinc finger protein 384	171017		No	No	2	No	No	No	No	Yes	No	Yes	CAGH1A, CIZ, NMP4, TNRC1	MERRRNKTAGGREREGR	17	17 (3.73/4.74; 2.72) NC	17 (3.89/5.15; 2.72) NC	N! MOD_PKB_1	-
LASP1	LIM and SH3 domain protein 1	3927		No	No	2	No	No	No	No	Yes	No	Yes	Lasp-1, MLN50	MTRVSSGVPAPAFLGT	16	4 (2.54/4.81; 1.81) NC	4 (3.97/4.45; 1.81) C	LIG_14-3-3_CanoR_1, LIG_Arc_Nlobe_1, LIG_SH3_3, MOD_PKA_2	-
GNA13	Guanine nucleotide-binding protein subunit alpha-13	10672	NM_006572.5	Yes	Yes	4	Yes	No	Yes	Yes	Yes	No	No	G13, MGC46138	MARPARPALRVSSLVPSLPGRARAAAALPALEPRCRSRPPPEEEVEGAGGARRGGGGGGK	60	8 (3.81/3.91; 2.3) C	10 (4.18/4.57; 2.3) C	DOC_MAPK_gen_1, DOC_MAPK_MEF2A_6, DOC_PP2B_PxIxIT_1, LIG_14-3-3_CanoR_1, LIG_BIR_II_1, LIG_BIR_III_1, LIG_MYND_1, LIG_MYND_3, LIG_SH3_2, LIG_SH3_3 (2x), LIG_TRAF6_MATH_1, MOD_PKA_2, MOD_Plk_4, TRG_ER_diArg_1	G proteins are composed of 3 units; alpha, beta and gamma.
TRIP13	Pachytene checkpoint protein 2 homolog	9319	NM_004237.3	Yes	Yes	2	Yes	Yes	No	No	No	No	No	16E1BP	MAATLGVRWRRPRPGWVPTALGGA	25	16 (3.39/5.22; 2.18) NC	17 (4.81/4.8; 2.18) C	N! LIG_FHA_1	-
SMARCA1	Probable global transcription activator SNF2L1	6594	NM_003069	Yes	Yes	2	Yes	No	No	No	Yes	No	No	ISWI, NURF140, SNF2L, SNF2L1, SNF2LB, SWI, hSNF2L	MQPLPPPRSPRPLPCPPTRSRSHG	24	33 (2.8/4.12; 3.42) NC	34 (4.63/4.91; 3.42) NC	N! DOC_USP7_MATH_1, MOD_CDK_SPK_2	Subunit of inactive chromatin remodelling complexes.
HSP90AA1	Heat shock protein HSP 90-alpha	3320	NM_005348	Yes	No	3	Yes	No	No	No	Yes	No	Yes	FLJ31884, HSP90N, HSPC1, HSPCA, Hsp89, Hsp90	MAVPLVLCGHLAK	13	18 (4.91/4.95; 3.66) C	17 (4.02/3.84; 3.66) C	LIG_BIR_II_1, LIG_BIR_III_1	Homodimer.
CARM1	Histone-arginine methyltransferase CARM1	10498	NM_199141.1	No	No	3	Yes	Yes	Yes	No	No	No	No	PRMT4	MGPGAAAAAAGPGAGSK	17	7 (5.05/4.71; 2.37) C	9 (3.97/4.33; 2.37) C	No motifs!	Homodimer.
HNRNPA2B1	Heterogeneous nuclear ribonucleoproteins A2/B1	3181		No	No	1	No	No	No	No	No	No	Yes	HNRPA2B1	MTSPVRVRPRRSLSSRSAAGNRAEATESA	29	6 (2.56/4.84; 3.1) NC	7 (4.82/5.05; 3.1) C	DOC_USP7_MATH_1 (2x), LIG_14-3-3_CanoR_1 (2x), MOD_CDC14_SPxK_1, MOD_CK2_1, MOD_PKA_2, TRG_Cilium_RVxP_2, TRG_ER_diArg_1 (5x)	Homodimer.
KLF5	Krueppel-like factor 5	688	NM_001730.4	Yes	No	2	Yes	Yes	No	No	No	No	No	BTEB2, IKLF	MPLSEESTRNLPSSAGSPALSSPTQASVGEVGSAPDPRLELRPRVP	46	15 (5.19/4.91; 3.06) C	19 (5.09/5.13; 3.06) C	N! DOC_MAPK_MEF2A_6, DOC_PP2B_PxIxIT_1, LIG_14-3-3_CanoR_1, LIG_FHA_1, MOD_CK2_1, MOD_PIKK_1	-
PPP1CB	Serine/threonine protein phosphatase PP1-beta catalytic subunit	5500		No	No	1	No	No	No	No	Yes	No	No	MP, PP-1B, PP1B, PP1beta, PP1c, PPP1beta	MPLFPLLGRRVCADK	15	9 (4.82/4.79; 3.42) C	10 (4.03/4.61; 3.42) C	MOD_Cter_Amidation, TRG_DiLeu_BaLyEn_6, TRG_ER_diArg_1	Catalytic subunit of multisubunit phosphatase complex.
PMAIP1	Phorbol-12-myristate-13-acetate-induced protein 1	5366	NM_021127.2	No	Yes	3	Yes	Yes	Yes	No	No	No	No	NOXA	MLRFPGSVAEWAAAPAE	17	3 (4.43/5.24; 1.8) C	5 (2.57/5.16; 1.8) NC	DEG_Nend_Nbox_1, MOD_CK2_1	-
ESCO2	N-acetyltransferase ESCO2	157570	NM_001017420.2	No	Yes	2	Yes	No	Yes	No	No	No	No	EFO2, RBS	MERLARLRRARRALRRRNSIKK	22	16 (4.71/4.67; 2.26) C	17 (3.15/4.74; 2.26) NC	N! MOD_PKA_1, MOD_PKA_2, TRG_NLS_Bipartite_1 (3x)	-
SUFU	Suppressor of fused homolog	51684	NM_016169.3	No	Yes	6	Yes	Yes	Yes	Yes	Yes	No	Yes	PRO1280, SUFUH, SUFUXL	MARQCSPRRLPSPVPPVPALRTP	23	10 (5.08/5.09; 2.39) C	12 (4.15/4.52; 2.39) C	DEG_SCF_FBW7_2, DOC_CKS1_1, LIG_BIR_II_1, LIG_SH3_3 (2x), MOD_CDC14_SPxK_1, MOD_CDK_SPK_2, MOD_CDK_SPxK_1, TRG_ER_diArg_1 (2x)	-
PPP4R2	Serine/threonine protein phosphatase 4 regulatory subunit 2	151987	NM_174907.2	No	No	3	Yes	Yes	Yes	No	No	No	No	-	MCAREGEGVGGVGGGVPVPKRPAEGGGGCEGLREA	35	8 (2.41/5.27; 3.74) NC	11 (4.28/4.5; 3.74) C	DEG_Nend_UBRbox_4, LIG_SH3_3 (2x)	Regulatory subunit of the serine/threonine protein phosphatase 4 (PP4) that occurs in different assemblies of the catalytic and one or more regulatory subunits. Component of the PP4 complexes PPP4C-PPP4R2, PPP4C-PPP4R2-PPP4R3A and PPP4C-PPP4R2-PPP4R3B.
TCF7L2	Transcription factor 7-like 2 (TCF4)	6934	NM_001146274.1	No	Yes	4	Yes	Yes	Yes	No	No	No	Yes	TCF-4	MGVIFFGFSSSFIFLPKLLLVGEKK	25	21 (4.58/4.97; 2.86) C	20 (2.4/2.78; 2.86) C	N! DOC_CYCLIN_RxL_1, DOC_PP2A_B56_1, LIG_BRCT_BRCA1_1 (2x), LIG_SUMO_SIM_par_1, MOD_Plk_4	-
PRSS8	Prostasin	5652		No	No	1	No	No	No	No	Yes	No	No	-	MDTCCPFPARILGSFPLSQHLGPAFDTTPRLPTLRAWSLPQGPLSWA	47	12 (3.11/3.05; 1.74) C	15 (2.93/4.21; 1.74) NC	DEG_Nend_UBRbox_2, LIG_14-3-3_CanoR_1, LIG_Arc_Nlobe_1, LIG_FHA_1, LIG_RRM_PRI_1, LIG_SH3_3 (2x), MOD_CDK_SPK_2, MOD_PIKK_1	-
JUN	Transcription factor Jun	3725	NM_002228.3	Yes	No	6	Yes	Yes	Yes	Yes	Yes	No	Yes	AP-1, c-Jun	MLRPRNLCAQPKLTSREVTDCS	22	8 (4.68/4.87; 2.27) C	8 (2.5/4.9; 2.27) NC	N! LIG_FHA_2, MOD_CK2_1, MOD_Plk_1	Heterodimerization with FOS TFs for WT and extended version have been checked with AF3. No significant structural change could be seen.
KDSR	3-ketodihydrosphingosine reductase	2531		No	No	2	No	No	No	No	Yes	No	Yes	DHSR, FVT1, SDR35C1	MRALPGGPRPAAPGPWPRGA	20	6 (3.55/3.4; 3.14) NC	7 (2.43/3.91; 3.14) NC	DEG_Nend_UBRbox_1, DOC_ANK_TNKS_1, LIG_SH3_1, LIG_SH3_3 (2x), LIG_SH3_CIN85_PxpxPR_1, LIG_Sin3_3	Dimer or tetramer.
KAT7	Histone acetyltransferase KAT7	11143	NM_007067	Yes	No	1	Yes	No	No	No	No	No	No	HBO1, HBOA, MYST2, ZC2HC7	MEPAGATVPAAAAAARIGTVGPQPPA	26	14 (4.57/5.41; 3.31) C	13 (2.98/5.27; 3.31) NC	DEG_Nend_UBRbox_2, LIG_SH3_3 (2x)	-
MAD2L2	Mitotic spindle assembly checkpoint protein MAD2B	10459	NM_001127325.1	Yes	Yes	2	Yes	Yes	No	No	No	No	No	FANCV, MAD2B, POLZ2, REV7	MAPRGGAGPDLGREPSAEPVAGR	23	7 (3.08/3.18; 2.64) C	7 (3.29/4.23; 2.64) C	LIG_BIR_II_2, LIG_14-3-3_CanoR_1, MOD_PKA_2	Homooligomer (Probable).
SOX2	Transcription factor SOX-2	6657	NM_003106.3	Yes	No	6	Yes	Yes	Yes	Yes	Yes	No	Yes	-	MITIIGGGRIGQRRREALFLILIPVCLSLFFPQIILRLIFLAEPCAPDTPARLPSSSPPARGPPKVPAGPRVGGRRRAGPAHSAR	85	8 (2.91/5.34; 2.77) NC	13 (3.1/3.42; 2.77) NC	DEG_APCC_DBOX_1, DEG_Nend_Nbox_1, DOC_CKS1_1, DOC_MAPK_gen_1 (2x), DOC_MAPK_HePTP_8, DOC_MAPK_MEF2A_6 (3x), DOC_MAPK_NFAT4_5, DOC_PP1_RVXF_1, DOC_PP2A_B56_1, DOC_PP2B_PxIxIT_1, DOC_USP7_MATH_1, LIG_14-3-3_CanoR_1, LIG_Actin_WH2_2, LIG_Arc_Nlobe_1, LIG_BRCT_BRCA1_1, LIG_DCNL_PONY_1, LIG_LIR_Gen_1, LIG_MLH1_MIPbox_1, LIG_SH3_1, LIG_SH3_2, LIG_SH3_3 (4x), MOD_CDK_SPxK_1, MOD_CDK_SPxxK_3, MOD_Cter_Am…	-
TOP1	DNA topoisomerase 1	7150	NM_003286.2	Yes	No	5	Yes	Yes	Yes	No	Yes	No	Yes	-	MRLLEPPESPSARTGRFAVCVSPTPPRLPPRSSLRAD	37	13 (4.9/5.08; 2.5) C	18 (1.82/4.17; 2.5) NC	N! DOC_MAPK_gen_1, DOC_USP7_MATH_1 (2x), DOC_USP7_MATH_2, LIG_14-3-3_CanoR_1, LIG_MYND_1, MOD_CDK_SPxK_1, MOD_CDK_SPxxK_3, MOD_PKA_2	-
