# Supplementary material for: The implication of non-AUG-initiated N-terminally extended proteoforms in cancer
Source: RNA Biol. 2025 Apr 25;22(1):1–18. doi: 10.1080/15476286.2025.2498203 (PMC12045569; doi:10.1080/15476286.2025.2498203)
Supplement: Supplemental Material [file KRNB_A_2498203_SM8958.zip › TableS2_A4.xlsx]

## Sheet: TableS2
Table S2: List of confident peptide spectrum matchings for the extension sequences of the 5 selected example cases based on PepQuery2 search results.
Gene name	DATASET	peptide	modification	n	charge	exp_mass	tol_ppm	tol_da	isotope_error	pep_mass	mz	score	n_db	total_db	n_random	total_random	pvalue	rank	n_ptm	confident	ref_delta_score	mod_delta_score	mod_filtering	spectrum
SFPQ	CCLE_proteome_MSV000085836	FCLDRPLTTDMSR	Carbamidomethylation of C@2[57.0215];TMT 10-plex of peptide N-term@0[229.1629]	115	3	1,839.920	-1.333	-0.002	0	1,839.917	614.314	36.314	0	140	0	1000	0.000999	1	0	Yes	11.437	8.713	Retained	g00303_Prot_28_01:18696:3
SFPQ	CCLE_proteome_MSV000085836	FCLDRPLTTDMSR	Carbamidomethylation of C@2[57.0215];TMT 10-plex of peptide N-term@0[229.1629]	115	3	1,839.912	3.145	0.006	0	1,839.917	614.311	36.262	0	133	0	1000	0.000999	1	0	Yes	14.300	6.991	Retained	f05412_Prot_07_F12:21244:3
SFPQ	CCLE_proteome_MSV000085836	FCLDRPLTTDMSR	Carbamidomethylation of C@2[57.0215];TMT 10-plex of peptide N-term@0[229.1629]	115	3	1,839.922	-2.229	-0.004	0	1,839.917	614.314	36.240	0	150	0	1000	0.000999	1	0	Yes	18.101	9.992	Retained	c04228_Prot_41_01:16238:3
SFPQ	CCLE_proteome_MSV000085836	FCLDRPLTTDMSR	Carbamidomethylation of C@2[57.0215];TMT 10-plex of peptide N-term@0[229.1629]	115	3	1,839.919	-1.034	-0.002	0	1,839.917	614.314	33.042	0	141	0	1000	0.000999	1	0	Yes	13.916	3.536	Retained	d00625_Prot_12_11:23647:3
SFPQ	CCLE_proteome_MSV000085836	FCLDRPLTTDMSR	Carbamidomethylation of C@2[57.0215];TMT 10-plex of peptide N-term@0[229.1629]	115	3	1,839.908	5.136	0.009	0	1,839.917	614.310	32.897	0	124	0	1000	0.000999	1	0	Yes	15.651	9.816	Retained	f04867_Prot_04_F01:16716:3
SFPQ	CCLE_proteome_MSV000085836	FCLDRPLTTDMSR	Carbamidomethylation of C@2[57.0215];TMT 10-plex of peptide N-term@0[229.1629]	115	3	1,839.919	-1.034	-0.002	0	1,839.917	614.314	32.805	0	141	0	1000	0.000999	1	0	Yes	19.471	10.742	Retained	g00473_Prot_33_01:20276:3
SFPQ	CCLE_proteome_MSV000085836	FCLDRPLTTDMSR	Carbamidomethylation of C@2[57.0215];TMT 10-plex of peptide N-term@0[229.1629]	115	3	1,839.918	-0.437	-0.001	0	1,839.917	614.313	32.711	0	140	0	1000	0.000999	1	0	Yes	16.354	8.677	Retained	g00341_Prot_29_01:19387:3
SFPQ	CCLE_proteome_MSV000085836	FCLDRPLTTDMSR	Carbamidomethylation of C@2[57.0215];TMT 10-plex of peptide N-term@0[229.1629]	115	3	1,839.917	0.060	0.000	0	1,839.917	614.313	29.631	0	138	0	1000	0.000999	1	0	Yes	13.714	4.975	Retained	g00810_Prot_26_02:25702:3
SFPQ	CCLE_proteome_MSV000085836	FCLDRPLTTDMSR	Carbamidomethylation of C@2[57.0215];TMT 10-plex of peptide N-term@0[229.1629]	115	3	1,839.918	-0.338	-0.001	0	1,839.917	614.313	29.586	0	140	0	1000	0.000999	1	0	Yes	16.334	6.803	Retained	g00373_Prot_30_01:18908:3
SFPQ	CCLE_proteome_MSV000085836	FCLDRPLTTDMSR	Carbamidomethylation of C@2[57.0215];TMT 10-plex of peptide N-term@0[229.1629]	115	3	1,839.921	-1.930	-0.004	0	1,839.917	614.314	29.562	0	148	0	1000	0.000999	1	0	Yes	17.022	9.700	Retained	g00416_Prot_32_01:15806:3
SFPQ	CCLE_proteome_MSV000085836	FCLDRPLTTDMSR	Carbamidomethylation of C@2[57.0215];TMT 10-plex of peptide N-term@0[229.1629]	115	3	1,839.913	2.150	0.004	0	1,839.917	614.312	29.492	0	133	0	1000	0.000999	1	0	Yes	11.934	3.407	Retained	f05094_Prot_06_F02:18282:3
SFPQ	CCLE_proteome_MSV000085836	FCLDRPLTTDMSR	Carbamidomethylation of C@2[57.0215];TMT 10-plex of peptide N-term@0[229.1629]	115	3	1,839.919	-0.736	-0.001	0	1,839.917	614.314	29.479	0	142	0	1000	0.000999	1	0	Yes	16.334	7.526	Retained	g00509_Prot_34_01:19286:3
SFPQ	CCLE_proteome_MSV000085836	FCLDRPLTTDMSR	Carbamidomethylation of C@2[57.0215];TMT 10-plex of peptide N-term@0[229.1629]	115	3	1,839.915	1.055	0.002	0	1,839.917	614.312	26.477	0	131	0	1000	0.000999	1	0	Yes	9.433	2.532	Retained	g00797_Prot_25_02:28621:3
SFPQ	CCLE_proteome_MSV000085836	FCLDRPLTTDMSR	Carbamidomethylation of C@2[57.0215];TMT 10-plex of peptide N-term@0[229.1629]	115	3	1,839.918	-0.139	-0.000	0	1,839.917	614.313	26.448	0	140	0	1000	0.000999	1	0	Yes	11.850	3.150	Retained	g00327_Prot_27_12:18942:3
SFPQ	CPTAC_CCRCC_Discovery_Study_Proteome_PDC000127	FCLDRPLTTDMSR	Carbamidomethylation of C@2[57.0215];TMT 10-plex of peptide N-term@0[229.1629]	35	3	1,839.919	-0.935	-0.002	0	1,839.917	614.314	48.648	0	142	0	1000	0.000999	1	0	Yes	34.519	24.729	Retained	12CPTAC_CCRCC_W_JHU_20180202_LUMOS_f09:22542:3
SFPQ	CPTAC_CCRCC_Discovery_Study_Proteome_PDC000127	FCLDRPLTTDMSR	Carbamidomethylation of C@2[57.0215];TMT 10-plex of peptide N-term@0[229.1629]	35	3	1,839.918	-0.537	-0.001	0	1,839.917	614.313	44.754	0	139	0	1000	0.000999	1	0	Yes	31.994	21.002	Retained	02CPTAC_CCRCC_W_JHU_20171003_LUMOS_f09:22720:3
SFPQ	CPTAC_CCRCC_Discovery_Study_Proteome_PDC000127	FCLDRPLTTDMSR	Carbamidomethylation of C@2[57.0215];TMT 10-plex of peptide N-term@0[229.1629]	35	3	1,839.942	-13.275	-0.024	0	1,839.917	614.321	30.572	0	196	0	1000	0.000999	1	0	Yes	12.074	3.995	Retained	07CPTAC_CCRCC_W_JHU_20171127_LUMOS_f10:24042:3
SFPQ	CPTAC_HNSCC_Discovery_Study_Proteome_PDC000221	FCLDRPLTTDMSR	Carbamidomethylation of C@2[57.0215];TMT 10-plex of peptide N-term@0[229.1629]	10	3	1,839.919	-0.636	-0.001	0	1,839.917	614.313	47.556	0	139	0	1000	0.000999	1	0	Yes	33.389	21.069	Retained	07CPTAC_HNSCC_W_JHU_20190607_LUMOS_f10:26732:3
SFPQ	CPTAC_HNSCC_Discovery_Study_Proteome_PDC000221	FCLDRPLTTDMSR	Carbamidomethylation of C@2[57.0215];TMT 10-plex of peptide N-term@0[229.1629]	10	3	1,839.917	0.259	0.000	0	1,839.917	614.313	43.809	0	135	0	1000	0.000999	1	0	Yes	29.640	18.866	Retained	09CPTAC_HNSCC_W_JHU_20190614_LUMOS_f10:26505:3
SFPQ	CPTAC_HNSCC_Discovery_Study_Proteome_PDC000221	FCLDRPLTTDMSR	Carbamidomethylation of C@2[57.0215];TMT 10-plex of peptide N-term@0[229.1629]	10	3	1,839.922	-2.328	-0.004	0	1,839.917	614.315	25.573	0	150	0	1000	0.000999	1	0	Yes	15.805	8.626	Retained	12CPTAC_HNSCC_W_JHU_20190624_LUMOS_f10:27076:3
SFPQ	CPTAC_HNSCC_Discovery_Study_Proteome_PDC000221	FCLDRPLTTDMSR	Carbamidomethylation of C@2[57.0215];TMT 10-plex of peptide N-term@0[229.1629]	10	3	1,839.916	0.657	0.001	0	1,839.917	614.313	22.101	0	135	0	1000	0.000999	1	0	Yes	11.889	5.428	Retained	17CPTAC_HNSCC_W_JHU_20190909_LUMOS_f10:24929:3
SFPQ	CPTAC_LSCC_Discovery_Study_Proteome_PDC000234	FCLDRPLTTDMSR	Carbamidomethylation of C@2[57.0215];TMT 10-plex of peptide N-term@0[229.1629]	29	3	1,839.918	-0.437	-0.001	0	1,839.917	614.313	52.077	0	140	0	1000	0.000999	1	0	Yes	36.458	24.664	Retained	19CPTAC_LSCC_W_BI_20190909_KL_f14:29272:3
SFPQ	CPTAC_LSCC_Discovery_Study_Proteome_PDC000234	FCLDRPLTTDMSR	Carbamidomethylation of C@2[57.0215];TMT 10-plex of peptide N-term@0[229.1629]	29	3	1,839.932	-7.802	-0.014	0	1,839.917	614.318	40.305	0	171	0	1000	0.000999	1	0	Yes	21.923	15.513	Retained	08CPTAC_LSCC_W_BI_20190717_KL_f12:28611:3
SFPQ	CPTAC_LSCC_Discovery_Study_Proteome_PDC000234	FCLDRPLTTDMSR	Carbamidomethylation of C@2[57.0215];TMT 10-plex of peptide N-term@0[229.1629]	29	3	1,839.923	-2.983	-0.005	0	1,839.917	614.315	40.107	0	160	0	1000	0.000999	1	0	Yes	27.914	21.013	Retained	21CPTAC_LSCC_W_BI_20190916_KL_f14:26865:3
SFPQ	CPTAC_LSCC_Discovery_Study_Proteome_PDC000234	FCLDRPLTTDMSR	Carbamidomethylation of C@2[57.0215];TMT 10-plex of peptide N-term@0[229.1629]	29	3	1,839.920	-1.134	-0.002	0	1,839.917	614.314	37.556	0	141	0	1000	0.000999	1	0	Yes	24.501	16.328	Retained	18CPTAC_LSCC_W_BI_20190903_KL_f13:28673:3
SFPQ	CPTAC_LSCC_Discovery_Study_Proteome_PDC000234	FCLDRPLTTDMSR	Carbamidomethylation of C@2[57.0215];TMT 10-plex of peptide N-term@0[229.1629]	29	3	1,839.924	-3.561	-0.007	0	1,839.917	614.315	32.463	0	161	0	1000	0.000999	1	0	Yes	19.682	13.781	Retained	09CPTAC_LSCC_W_BI_20190722_KL_f11:28503:3
SFPQ	CPTAC_LSCC_Discovery_Study_Proteome_PDC000234	FCLDRPLTTDMSR	Carbamidomethylation of C@2[57.0215];TMT 10-plex of peptide N-term@0[229.1629]	29	3	1,839.930	-6.807	-0.013	0	1,839.917	614.317	25.993	0	167	0	1000	0.000999	1	0	Yes	13.191	8.262	Retained	20CPTAC_LSCC_W_BI_20190913_KL_f14:26690:3
SFPQ	CPTAC_LUAD_Discovery_Study_Proteome_PDC000153	FCLDRPLTTDMSR	Carbamidomethylation of C@2[57.0215];TMT 10-plex of peptide N-term@0[229.1629]	31	3	1,839.933	-8.299	-0.015	0	1,839.917	614.318	28.839	0	170	0	1000	0.000999	1	0	Yes	17.609	11.425	Retained	20CPTAC_LUAD_W_BI_20180809_KR_f09:24976:3
SFPQ	CPTAC_LUAD_Discovery_Study_Proteome_PDC000153	FCLDRPLTTDMSR	Carbamidomethylation of C@2[57.0215];TMT 10-plex of peptide N-term@0[229.1629]	31	3	1,839.936	-10.290	-0.019	0	1,839.917	614.319	28.823	0	174	0	1000	0.000999	1	0	Yes	14.251	2.770	Retained	14CPTAC_LUAD_W_BI_20180711_KL_f10:27285:3
SFPQ	CPTAC_LUAD_Discovery_Study_Proteome_PDC000153	FCLDRPLTTDMSR	Carbamidomethylation of C@2[57.0215];TMT 10-plex of peptide N-term@0[229.1629]	31	2	1,839.922	-2.468	-0.005	0	1,839.917	920.968	17.418	0	150	0	1000	0.000999	1	0	Yes	2.943	0.840	Retained	16CPTAC_LUAD_W_BI_20180718_KL_f13:41111:2
SFPQ	CPTAC_LUAD_Discovery_Study_Proteome_PDC000153	FCLDRPLTTDMSR	Carbamidomethylation of C@2[57.0215];TMT 10-plex of peptide N-term@0[229.1629]	31	2	1,839.917	0.053	0.000	0	1,839.917	920.966	17.145	0	138	0	1000	0.000999	1	0	Yes	5.451	1.812	Retained	10CPTAC_LUAD_W_BI_20180626_KR_f13:39099:2
SFPQ	CPTAC_Prospective_Breast_BI_Proteome_PDC000120	FCLDRPLTTDMSR	Carbamidomethylation of C@2[57.0215];TMT 10-plex of peptide N-term@0[229.1629]	28	3	1,839.922	-2.328	-0.004	0	1,839.917	614.315	51.572	0	150	0	1000	0.000999	1	0	Yes	38.840	28.092	Retained	17CPTAC_BCProspective_W_BI_20170613_BL_f13:24641:3
SFPQ	CPTAC_Prospective_Breast_BI_Proteome_PDC000120	FCLDRPLTTDMSR	Carbamidomethylation of C@2[57.0215];TMT 10-plex of peptide N-term@0[229.1629]	28	3	1,839.916	0.657	0.001	0	1,839.917	614.313	44.161	0	135	0	1000	0.000999	1	0	Yes	30.502	20.280	Retained	03CPTAC_BCprospective_W_BI_20160919_BL_f14:22762:3
SFPQ	CPTAC_Prospective_Breast_BI_Proteome_PDC000120	FCLDRPLTTDMSR	Carbamidomethylation of C@2[57.0215];TMT 10-plex of peptide N-term@0[229.1629]	28	3	1,839.915	1.553	0.003	0	1,839.917	614.312	36.210	0	131	0	1000	0.000999	1	0	Yes	24.320	15.104	Retained	02CPTAC_BCprospective_W_BI_20160913_BL_f14:24016:3
SFPQ	CPTAC_Prospective_Breast_BI_Proteome_PDC000120	FCLDRPLTTDMSR	Carbamidomethylation of C@2[57.0215];TMT 10-plex of peptide N-term@0[229.1629]	28	3	1,839.920	-1.532	-0.003	0	1,839.917	614.314	33.521	0	144	0	1000	0.000999	1	0	Yes	20.720	12.755	Retained	07CPTAC_BCprospective_W_BI_20161119_BA_f14:21960:3
SFPQ	CPTAC_Prospective_Breast_BI_Proteome_PDC000120	FCLDRPLTTDMSR	Carbamidomethylation of C@2[57.0215];TMT 10-plex of peptide N-term@0[229.1629]	28	3	1,839.917	0.359	0.001	0	1,839.917	614.313	32.698	0	135	0	1000	0.000999	1	0	Yes	19.488	14.209	Retained	12CPTAC_BCProspective_W_BI_20170428_BL_f14:25759:3
SFPQ	CPTAC_Prospective_Ovarian_JHU_Proteome_PDC000110	FCLDRPLTTDMSR	Carbamidomethylation of C@2[57.0215];TMT 10-plex of peptide N-term@0[229.1629]	13	3	1,839.918	-0.150	-0.000	0	1,839.917	614.313	48.783	0	140	0	1000	0.000999	1	0	Yes	33.151	24.679	Retained	13CPTAC_OVprospective_W_JHUZ_20161206_QE_f24:20791:3
SFPQ	CPTAC_Prospective_Ovarian_JHU_Proteome_PDC000110	FCLDRPLTTDMSR	Carbamidomethylation of C@2[57.0215];TMT 10-plex of peptide N-term@0[229.1629]	13	3	1,839.918	-0.176	-0.000	0	1,839.917	614.313	41.530	0	140	0	1000	0.000999	1	0	Yes	27.969	20.000	Retained	11CPTAC_OVprospective_W_JHUZ_20161201_QE_f24:20897:3
SFPQ	CPTAC_Prospective_Ovarian_JHU_Proteome_PDC000110	FCLDRPLTTDMSR	Carbamidomethylation of C@2[57.0215];TMT 10-plex of peptide N-term@0[229.1629]	13	3	1,839.917	-0.007	-0.000	0	1,839.917	614.313	30.184	0	139	0	1000	0.000999	1	0	Yes	12.965	1.791	Retained	11CPTAC_OVprospective_W_JHUZ_20161201_QE_f01:21140:3
SFPQ	CPTAC_Prospective_Ovarian_JHU_Proteome_PDC000110	FCLDRPLTTDMSR	Carbamidomethylation of C@2[57.0215];TMT 10-plex of peptide N-term@0[229.1629]	13	3	1,839.916	0.563	0.001	0	1,839.917	614.313	26.426	0	135	0	1000	0.000999	1	0	Yes	12.800	2.749	Retained	07CPTAC_OVprospective_W_JHUZ_20161121_QE_f23:21067:3
SFPQ	CPTAC_Prospective_Ovarian_JHU_Proteome_PDC000110	FCLDRPLTTDMSR	Carbamidomethylation of C@2[57.0215];TMT 10-plex of peptide N-term@0[229.1629]	13	3	1,839.913	2.282	0.004	0	1,839.917	614.312	19.977	0	133	0	1000	0.000999	1	0	Yes	6.008	1.286	Retained	10CPTAC_OVprospective_W_JHUZ_20161128_QE_f24:21353:3
SFPQ	CPTAC_Prospective_Ovarian_PNNL_Proteome_Qeplus_PDC000118	FCLDRPLTTDMSR	Carbamidomethylation of C@2[57.0215];TMT 10-plex of peptide N-term@0[229.1629]	6	3	1,839.915	1.354	0.002	0	1,839.917	614.312	32.841	0	131	0	1000	0.000999	1	0	Yes	19.826	9.790	Retained	08CPTAC_OVprospective_W_PNNL_20161212_B2S4_f08:21250:3
SFPQ	CPTAC_TCGA_Breast_Cancer_Proteome_PDC000173	FCLDRPLTTDMSR	Carbamidomethylation of C@2[57.0215];iTRAQ 4-plex of peptide N-term@0[144.1021]	28	3	1,754.888	-18.013	-0.032	0	1,754.857	585.970	45.103	0	305	0	1000	0.000999	1	0	Yes	30.390	11.280	Retained	CPTAC_263d3f-I_blcdb9-I_c4155b-C_117C_W_BI_20140417_H-PM_f16:22682:3
SFPQ	CPTAC_TCGA_Breast_Cancer_Proteome_PDC000173	FCLDRPLTTDMSR	Carbamidomethylation of C@2[57.0215];iTRAQ 4-plex of peptide N-term@0[144.1021]	28	3	1,754.858	-0.918	-0.002	0	1,754.857	585.960	44.768	0	220	0	1000	0.000999	1	0	Yes	29.602	21.674	Retained	TCGA_C8-A138_E2-A154_BH-A0BZ_117C_W_BI_20130225_H-PM_f17:22300:3
SFPQ	CPTAC_TCGA_Breast_Cancer_Proteome_PDC000173	FCLDRPLTTDMSR	Carbamidomethylation of C@2[57.0215];iTRAQ 4-plex of peptide N-term@0[144.1021]	28	3	1,754.858	-0.918	-0.002	0	1,754.857	585.960	42.301	0	220	0	1000	0.000999	1	0	Yes	24.270	19.959	Retained	TCGA_A7-A0CE_BH-A0C0_A2-A0YC_117C_W_BI_20130524_H-PM_f16:22755:3
SFPQ	CPTAC_TCGA_Breast_Cancer_Proteome_PDC000173	FCLDRPLTTDMSR	Carbamidomethylation of C@2[57.0215];iTRAQ 4-plex of peptide N-term@0[144.1021]	28	3	1,754.858	-0.918	-0.002	0	1,754.857	585.960	40.688	0	220	0	1000	0.000999	1	0	Yes	23.428	16.568	Retained	TCGA_A7-A0CJ_AO-A12F_A2-A0YL_117C_W_BI_20130805_H-PM_f18:24087:3
SFPQ	CPTAC_TCGA_Breast_Cancer_Proteome_PDC000173	FCLDRPLTTDMSR	Carbamidomethylation of C@2[57.0215];iTRAQ 4-plex of peptide N-term@0[144.1021]	28	3	1,754.858	-0.918	-0.002	0	1,754.857	585.960	40.468	0	220	0	1000	0.000999	1	0	Yes	27.764	16.466	Retained	TCGA_A2-A0T6_E2-A158_E2-A15A_117C_W_BI_20130918_H-PM_f17:21060:3
SFPQ	CPTAC_TCGA_Breast_Cancer_Proteome_PDC000173	FCLDRPLTTDMSR	Carbamidomethylation of C@2[57.0215];iTRAQ 4-plex of peptide N-term@0[144.1021]	28	3	1,754.858	-0.918	-0.002	0	1,754.857	585.960	37.520	0	220	0	1000	0.000999	1	0	Yes	21.924	15.189	Retained	TCGA_AO-A0JM_C8-A12V_A8-A08G_117C_W_BI_20130927_H-PM_f17:20358:3
SFPQ	CPTAC_TCGA_Breast_Cancer_Proteome_PDC000173	FCLDRPLTTDMSR	Carbamidomethylation of C@2[57.0215];iTRAQ 4-plex of peptide N-term@0[144.1021]	28	3	1,754.858	-0.918	-0.002	0	1,754.857	585.960	37.393	0	220	0	1000	0.000999	1	0	Yes	19.360	14.736	Retained	TCGA_A2-A0D0_BH-A0HK_C8-A12T_117C_W_BI_20130326_H-JQ_f17:19202:3
SFPQ	CPTAC_TCGA_Breast_Cancer_Proteome_PDC000173	FCLDRPLTTDMSR	Carbamidomethylation of C@2[57.0215];iTRAQ 4-plex of peptide N-term@0[144.1021]	28	3	1,754.858	-0.918	-0.002	0	1,754.857	585.960	37.358	0	220	0	1000	0.000999	1	0	Yes	23.998	15.519	Retained	TCGA_E2-A10A_BH-A18Q_C8-A130_117C_W_BI_20130222_H-PM_f17:22474:3
SFPQ	CPTAC_TCGA_Breast_Cancer_Proteome_PDC000173	FCLDRPLTTDMSR	Carbamidomethylation of C@2[57.0215];iTRAQ 4-plex of peptide N-term@0[144.1021]	28	3	1,754.858	-0.918	-0.002	0	1,754.857	585.960	37.140	0	220	0	1000	0.000999	1	0	Yes	19.665	13.919	Retained	TCGA_A8-A09I_C8-A12L_A2-A0EX_117C_W_BI_20130302_H-PM_f18:22265:3
SFPQ	CPTAC_TCGA_Breast_Cancer_Proteome_PDC000173	FCLDRPLTTDMSR	Carbamidomethylation of C@2[57.0215];iTRAQ 4-plex of peptide N-term@0[144.1021]	28	3	1,754.858	-0.918	-0.002	0	1,754.857	585.960	36.998	0	220	0	1000	0.000999	1	0	Yes	22.069	15.586	Retained	TCGA_BH-A18V_A7-A13F_BH-A0E1_117C_W_BI_20130520_H-PM_f17:22385:3
SFPQ	CPTAC_TCGA_Breast_Cancer_Proteome_PDC000173	FCLDRPLTTDMSR	Carbamidomethylation of C@2[57.0215];iTRAQ 4-plex of peptide N-term@0[144.1021]	28	3	1,754.858	-0.918	-0.002	0	1,754.857	585.960	27.503	0	220	0	1000	0.000999	1	0	Yes	12.704	4.293	Retained	TCGA_AO-A0JC_A8-A08Z_AR-A0TX_117C_W_BI_20130527_H-PM_f16:22884:3
SFPQ	CPTAC_TCGA_Breast_Cancer_Proteome_PDC000173	FCLDRPLTTDMSR	Carbamidomethylation of C@2[57.0215];iTRAQ 4-plex of peptide N-term@0[144.1021]	28	3	1,754.858	-0.918	-0.002	0	1,754.857	585.960	26.383	0	220	0	1000	0.000999	1	0	Yes	13.040	4.290	Retained	TCGA_AO-A12D_AN-A04A_BH-A0AV_117C_W_BI_20130310_H-PM_f17:19935:3
SFPQ	CPTAC_TCGA_Ovarian_Proteome_PDC000113_PDC000114	FCLDRPLTTDMSR	Carbamidomethylation of C@2[57.0215];iTRAQ 4-plex of peptide N-term@0[144.1021]	10	3	1,754.858	-0.918	-0.002	0	1,754.857	585.960	39.973	0	220	0	1000	0.000999	1	0	Yes	25.155	16.263	Retained	TCGA_29-1688_24-1435_24-1562_117C_W_PNNL_B3S1_f18:8705:3
SFPQ	CPTAC_TCGA_Ovarian_Proteome_PDC000113_PDC000114	FCLDRPLTTDMSR	Carbamidomethylation of C@2[57.0215];iTRAQ 4-plex of peptide N-term@0[144.1021]	10	3	1,754.858	-0.918	-0.002	0	1,754.857	585.960	39.420	0	220	0	1000	0.000999	1	0	Yes	25.042	17.200	Retained	TCGA_61-1907_23-1124_25-1635_117C_W_PNNL_B3S4_f18:9425:3
SFPQ	CPTAC_TCGA_Ovarian_Proteome_PDC000113_PDC000114	FCLDRPLTTDMSR	Carbamidomethylation of C@2[57.0215];iTRAQ 4-plex of peptide N-term@0[144.1021]	10	3	1,754.858	-0.918	-0.002	0	1,754.857	585.960	35.721	0	220	0	1000	0.000999	1	0	Yes	23.022	13.337	Retained	TCGA_114C_13-1497-01A-01_OVARIAN-CONTROL_61-1995-01A-01_W_JHUZ_20130802_F7:8249:3
SFPQ	CPTAC_TCGA_Ovarian_Proteome_PDC000113_PDC000114	FCLDRPLTTDMSR	Carbamidomethylation of C@2[57.0215];iTRAQ 4-plex of peptide N-term@0[144.1021]	10	3	1,754.858	-0.918	-0.002	0	1,754.857	585.960	33.944	0	220	0	1000	0.000999	1	0	Yes	19.111	11.757	Retained	TCGA_29-1762_13-2071_36-2543_117C_W_PNNL_B1S6_f14:9118:3
SFPQ	CPTAC_UCEC_Discovery_Study_Proteome_PDC000125	FCLDRPLTTDMSR	Carbamidomethylation of C@2[57.0215];TMT 10-plex of peptide N-term@0[229.1629]	6	3	1,839.913	2.250	0.004	0	1,839.917	614.312	39.857	0	133	0	1000	0.000999	1	0	Yes	23.576	18.806	Retained	13CPTAC_UCEC_W_PNNL_20180503_B4S1_f05:26580:3
SFPQ	Deep_29_healthy_human_tissues_PXD010154	FCLDRPLTTDMSR	Carbamidomethylation of C@2[57.0215]	69	3	1,610.759	-2.678	-0.004	0	1,610.754	537.927	31.880	0	232	0	1000	0.000999	1	0	Yes	17.283	6.062	Retained	01092_A02_P010747_S00_N09_R1:27251:3
SFPQ	Proteogenomics_of_Gastric_Cancer_Proteome_PDC000214	FCLDRPLTTDMSR	Carbamidomethylation of C@2[57.0215];iTRAQ 4-plex of peptide N-term@0[144.1021]	63	3	1,754.853	2.279	0.004	0	1,754.857	585.958	46.328	0	200	0	1000	0.000999	1	0	Yes	30.135	23.912	Retained	FN15_N219T220_180min_10ug_C1_040814:38860:3
SFPQ	Proteogenomics_of_Gastric_Cancer_Proteome_PDC000214	FCLDRPLTTDMSR	Carbamidomethylation of C@2[57.0215];iTRAQ 4-plex of peptide N-term@0[144.1021]	63	3	1,754.855	0.630	0.001	0	1,754.857	585.959	45.451	0	210	0	1000	0.000999	1	0	Yes	27.504	20.667	Retained	FN15_N219T220_180min_10ug_C1_040814:38884:3
SFPQ	Proteogenomics_of_Gastric_Cancer_Proteome_PDC000214	FCLDRPLTTDMSR	Carbamidomethylation of C@2[57.0215];iTRAQ 4-plex of peptide N-term@0[144.1021]	63	3	1,754.858	-0.597	-0.001	0	1,754.857	585.960	29.699	0	212	0	1000	0.000999	1	0	Yes	11.847	5.218	Retained	FN16_N131T132_180min_10ug_C2_082913:40877:3
SFPQ	Proteogenomics_of_Gastric_Cancer_Proteome_PDC000214	FCLDRPLTTDMSR	Carbamidomethylation of C@2[57.0215];iTRAQ 4-plex of peptide N-term@0[144.1021]	63	3	1,754.857	-0.434	-0.001	0	1,754.857	585.960	20.810	0	212	0	1000	0.000999	1	0	Yes	7.220	0.272	Retained	FN15_N43T62_180min_10ug_C2_100114:37275:3
SFPQ	CCLE_proteome_MSV000085836	MASTFPER	TMT 10-plex of peptide N-term@0[229.1629]	55	3	1,166.604	-6.731	-0.008	0	1,166.596	389.875	27.505	0	118	0	914	0.001093	1	0	Yes	3.774	1.506	Retained	g00341_Prot_29_01:3168:3
SFPQ	CPTAC_LSCC_Discovery_Study_Proteome_PDC000234	MASTFPER	TMT 10-plex of peptide N-term@0[229.1629]	85	3	1,166.593	2.137	0.002	0	1,166.596	389.872	24.714	0	117	1	914	0.002186	1	0	Yes	10.836	4.977	Retained	14CPTAC_LSCC_W_BI_20190819_KL_f15:14184:3
SFPQ	HBV_Related_Hepatocellular_Carcinoma_Phosphoproteome_PDC000199	MASTFPER	Phosphorylation of S@3[79.9663];TMT 10-plex of peptide N-term@0[229.1629]	18	3	1,246.540	17.318	0.022	0	1,246.562	416.521	17.197	0	233	2	914	0.003279	1	0	Yes	3.695	0.032	Retained	20180613_fusion_zhw_TMT11_liver23_pho_F03:3022:3
SFPQ	CPTAC_LUAD_Discovery_Study_Proteome_PDC000153	MASTFPERLLR	Oxidation of M@1[15.9949];TMT 10-plex of peptide N-term@0[229.1629]	47	2	1,564.852	5.071	0.008	0	1,564.860	783.433	13.955	0	288	0	1000	0.000999	1	0	Yes	2.737	0.216	Retained	18CPTAC_LUAD_W_BI_20180726_KL_f16:40133:2
SFPQ	CPTAC_Prospective_Ovarian_PNNL_Proteome_Qeplus_PDC000118	MASTFPERLLR	Oxidation of M@1[15.9949];TMT 10-plex of peptide N-term@0[229.1629]	43	2	1,564.881	-13.573	-0.021	0	1,564.860	783.448	17.189	0	346	2	1000	0.002997	1	0	Yes	5.886	0.189	Retained	05CPTAC_OVprospective_W_PNNL_20161212_B2S1_f19:38271:2
SFPQ	HBV_Related_Hepatocellular_Carcinoma_Proteome_PDC000198	MASTFPERLLR	Oxidation of M@1[15.9949];TMT 10-plex of peptide N-term@0[229.1629]	70	2	1,564.877	-10.868	-0.017	0	1,564.860	783.446	14.009	0	343	0	1000	0.000999	1	0	Yes	5.744	1.215	Retained	20180120_HF_ZHW_total_liver17_F10:19452:2
SFPQ	HBV_Related_Hepatocellular_Carcinoma_Proteome_PDC000198	MASTFPERLLR	Oxidation of M@1[15.9949];TMT 10-plex of peptide N-term@0[229.1629]	70	2	1,564.876	-10.219	-0.016	0	1,564.860	783.445	13.899	0	345	0	1000	0.000999	1	0	Yes	5.777	13.899	Retained	20180102_HF_ZHW_total_liver13_F09:19141:2
SPEN	CPTAC_LSCC_Discovery_Study_Proteome_PDC000234	MTVSYEAGEGEPAAAVAGTPPSMVR	TMT 10-plex of peptide N-term@0[229.1629]	22	3	2,706.272	17.565	0.048	0	2,706.320	903.098	19.470	0	79	0	1000	0.000999	1	0	Yes	9.961	3.658	Retained	16CPTAC_LSCC_W_BI_20190828_KL_f21:43414:3
SPEN	Deep_29_healthy_human_tissues_PXD010154	MTVSYEAGEGEPAAAVAGTPPSMVR	Oxidation of M@1[15.9949]	192	4	2,493.111	16.360	0.041	0	2,493.152	624.285	26.976	0	106	0	1000	0.000999	1	0	Yes	13.170	0.535	Retained	01295_F03_P013198_S00_N22_R1:19974:4
SPEN	GTEx_32_Tissues_Proteome_PXD016999	MTVSYEAGEGEPAAAVAGTPPSMVR	Oxidation of M@23[15.9949];TMT 10-plex of peptide N-term@0[229.1629]	915	3	2,722.334	-7.185	-0.020	0	2,722.315	908.452	25.328	0	131	0	1000	0.000999	1	0	Yes	7.999	1.289	Retained	SecondInstrument_Sample14_S2R24_030316_Fr04:14359:3
SPEN	Proteogenomics_of_Gastric_Cancer_Proteome_PDC000214	MTVSYEAGEGEPAAAVAGTPPSMVR	Oxidation of M@1[15.9949];iTRAQ 4-plex of peptide N-term@0[144.1021]	414	3	2,637.279	-9.552	-0.025	0	2,637.254	880.100	25.748	0	273	1	1000	0.001998	1	0	Yes	6.931	0.908	Retained	FN19_N115T116_180min_10ug_C2_011914:51783:3
SPEN	Proteogenomics_of_Gastric_Cancer_Proteome_PDC000214	MTVSYEAGEGEPAAAVAGTPPSMVR	Oxidation of M@1[15.9949];iTRAQ 4-plex of peptide N-term@0[144.1021]	414	3	2,637.287	-12.677	-0.033	0	2,637.254	880.103	23.265	0	280	0	1000	0.000999	1	0	Yes	11.788	3.502	Retained	FN19_N35T36_180min_10ug_C1_022613:78480:3
SPEN	Proteogenomics_of_Gastric_Cancer_Proteome_PDC000214	MTVSYEAGEGEPAAAVAGTPPSMVR	Oxidation of M@1[15.9949];Oxidation of M@23[15.9949];iTRAQ 4-plex of peptide N-term@0[144.1021]	943	3	2,653.205	16.285	0.043	0	2,653.249	885.409	18.761	0	72	0	1000	0.000999	1	0	Yes	9.148	1.133	Retained	FN02_N35T36_180min_10ug_C2_022613:30924:3
SUFU	CPTAC_CCRCC_Discovery_Study_Proteome_PDC000127	RLPSPVPPVPALR	TMT 10-plex of peptide N-term@0[229.1629]	44	3	1,627.021	-4.499	-0.007	0	1,627.014	543.348	16.362	0	100	3	1000	0.003996	1	0	Yes	3.873	0.982	Retained	20CPTAC_CCRCC_W_JHU_20180602_LUMOS_f24:22372:3
SUFU	CPTAC_PDA_Discovery_Study_Proteome_PDC000270	RLPSPVPPVPALR	TMT 10-plex of peptide N-term@0[229.1629]	86	3	1,627.037	-14.290	-0.023	0	1,627.014	543.353	19.849	0	78	0	1000	0.000999	1	0	Yes	8.245	0.970	Retained	06CPTAC_PDA_W_JHU_20200214_LUMOS_f19:20706:3
SUFU	CPTAC_Pediatric_Brain_Cancer_Pilot_Study_Proteome_PDC000180	RLPSPVPPVPALR	TMT 10-plex of peptide N-term@0[229.1629]	84	3	1,626.986	17.221	0.028	0	1,627.014	543.336	29.758	0	163	3	1000	0.003996	1	0	Yes	2.181	0.403	Retained	NCI-11Plex-7-F5-f10404:38296:3
SUFU	CPTAC_Prospective_Ovarian_PNNL_Phosphoproteome_PDC000119	RLPSPVPPVPALR	Phosphorylation of S@4[79.9663];TMT 10-plex of peptide N-term@0[229.1629]	1	3	1,706.979	0.301	0.001	0	1,706.980	570.000	25.499	0	446	0	1000	0.000999	1	0	Yes	12.168	8.078	Retained	03CPTAC_OVprospective_P_PNNL_20161212_B1S3_f02:17816:3
SUFU	Proteogenomics_of_Gastric_Cancer_Proteome_PDC000214	LPSPVPPVPALR	iTRAQ 4-plex of peptide N-term@0[144.1021]	136	2	1,385.868	-11.717	-0.016	0	1,385.852	693.941	17.448	0	89	2	992	0.003021	1	0	Yes	4.561	0.046	Retained	FN22_N137T138_180min_10ug_C2_082513:50890:2
SOX2	CPTAC_CCRCC_Discovery_Study_Proteome_PDC000127	AGPAHSAR	TMT 10-plex of peptide N-term@0[229.1629]	14	2	994.552	-0.495	-0.000	0	994.551	498.283	12.532	0	24	16	524	0.032381	1	0	Yes	1.445	12.532	Retained	16CPTAC_CCRCC_W_JHU_20180322_LUMOS_f08:3659:2
SOX2	CPTAC_GBM_Discovery_Study_Proteome_PDC000204	AGPAHSAR	TMT 10-plex of peptide N-term@0[229.1629]	15	2	994.552	-0.556	-0.001	0	994.551	498.283	24.097	0	24	1	524	0.003810	1	0	Yes	8.899	3.426	Retained	03CPTAC_GBM_W_PNNL_20190123_B1S3_f02:3502:2
SOX2	CPTAC_GBM_Discovery_Study_Proteome_PDC000204	AGPAHSAR	TMT 10-plex of peptide N-term@0[229.1629]	15	2	994.569	-18.047	-0.018	0	994.551	498.292	20.913	0	18	1	524	0.003810	1	0	Yes	9.230	4.455	Retained	02CPTAC_GBM_W_PNNL_20190123_B1S2_f10:13728:2
SOX2	CPTAC_GBM_Discovery_Study_Proteome_PDC000204	AGPAHSAR	TMT 10-plex of peptide N-term@0[229.1629]	15	2	994.568	-17.310	-0.017	0	994.551	498.291	13.897	0	18	3	524	0.007619	1	0	Yes	6.154	0.651	Retained	08CPTAC_GBM_W_PNNL_20190306_B2S4_f10:14396:2
SOX2	CPTAC_HNSCC_Discovery_Study_Proteome_PDC000221	AGPAHSAR	TMT 10-plex of peptide N-term@0[229.1629]	24	2	994.547	3.801	0.004	0	994.551	498.281	14.819	0	24	3	524	0.007619	1	0	Yes	3.615	2.383	Retained	19CPTAC_HNSCC_W_JHU_20191003_LUMOS_f11:8283:2
SOX2	CPTAC_HNSCC_Discovery_Study_Proteome_PDC000221	AGPAHSAR	TMT 10-plex of peptide N-term@0[229.1629]	24	2	994.546	5.213	0.005	0	994.551	498.280	14.455	0	24	2	524	0.005714	1	0	Yes	4.082	0.145	Retained	06CPTAC_HNSCC_W_JHU_20190603_LUMOS_f07:24865:2
SOX2	CPTAC_LSCC_Discovery_Study_Proteome_PDC000234	AGPAHSAR	TMT 10-plex of peptide N-term@0[229.1629]	50	2	994.548	3.556	0.004	0	994.551	498.281	13.340	0	24	6	524	0.013333	1	0	Yes	5.594	1.159	Retained	03CPTAC_LSCC_W_BI_20190626_KL_f16:10230:2
SOX2	CPTAC_PDA_Discovery_Study_Phosphoproteome_PDC000271	AGPAHSAR	TMT 10-plex of peptide N-term@0[229.1629]	4	2	994.532	19.082	0.019	0	994.551	498.273	20.399	0	28	0	524	0.001905	1	0	Yes	9.167	2.664	Retained	08CPTAC_PDA_P_JHU_20191206_LUMOS_f09:11684:2
SOX2	CPTAC_PDA_Discovery_Study_Proteome_PDC000270	AGPAHSAR	TMT 10-plex of peptide N-term@0[229.1629]	16	2	994.543	8.526	0.008	0	994.551	498.279	13.958	0	27	17	524	0.034286	1	0	Yes	4.539	13.958	Retained	02CPTAC_PDA_W_JHU_20191022_LUMOS_f17:3547:2
SOX2	CPTAC_Prospective_Breast_BI_Proteome_PDC000120	AGPAHSAR	TMT 10-plex of peptide N-term@0[229.1629]	12	2	994.543	8.526	0.008	0	994.551	498.279	15.763	0	27	3	524	0.007619	1	0	Yes	2.669	0.026	Retained	06CPTAC_BCprospective_W_BI_20161116_BA_f17:6500:2
SOX2	CPTAC_Prospective_Ovarian_PNNL_Proteome_Qeplus_PDC000118	AGPAHSAR	TMT 10-plex of peptide N-term@0[229.1629]	16	3	994.562	-10.792	-0.011	0	994.551	332.528	16.220	0	12	1	524	0.003810	1	0	Yes	4.419	1.128	Retained	08CPTAC_OVprospective_W_PNNL_20161212_B2S4_f15:4147:3
SOX2	CPTAC_TCGA_Breast_Cancer_Proteome_PDC000173	AGPAHSAR	iTRAQ 4-plex of peptide N-term@0[144.1021]	76	2	909.485	5.278	0.005	0	909.490	455.750	20.683	0	24	4	524	0.009524	1	0	Yes	6.135	3.105	Retained	TCGA_BH-A18V_A7-A13F_BH-A0E1_117C_W_BI_20130520_H-PM_f15:2506:2
SOX2	CPTAC_TCGA_Breast_Cancer_Proteome_PDC000173	AGPAHSAR	iTRAQ 4-plex of peptide N-term@0[144.1021]	76	2	909.485	5.278	0.005	0	909.490	455.750	14.477	0	24	3	524	0.007619	1	0	Yes	2.479	1.129	Retained	TCGA_A7-A0CD_C8-A12W_AN-A0AL_117C_W_BI_20130913_H-PM_f15:1214:2
SOX2	CPTAC_TCGA_Breast_Cancer_Proteome_PDC000173	AGPAHSAR	iTRAQ 4-plex of peptide N-term@0[144.1021]	76	2	909.485	5.278	0.005	0	909.490	455.750	14.276	0	24	3	524	0.007619	1	0	Yes	4.681	0.580	Retained	TCGA_AR-A0TR_AO-A03O_BH-A18R_117C_W_BI_20130825_H-PM_f15:3285:2
SOX2	CPTAC_TCGA_Breast_Cancer_Proteome_PDC000173	AGPAHSAR	iTRAQ 4-plex of peptide N-term@0[144.1021]	76	2	909.485	5.278	0.005	0	909.490	455.750	12.485	0	24	9	524	0.019048	1	0	Yes	3.401	0.117	Retained	TCGA_AO-A0JC_A8-A08Z_AR-A0TX_117C_W_BI_20130527_H-PM_f08:18861:2
SOX2	HBV_Related_Hepatocellular_Carcinoma_Proteome_PDC000198	AGPAHSAR	TMT 10-plex of peptide N-term@0[229.1629]	14	2	994.546	5.030	0.005	0	994.551	498.280	12.731	0	24	14	524	0.028571	1	0	Yes	3.072	0.443	Retained	20180219_HF_ZHW_total_liver23_F29:2527:2
SOX2	Proteogenomics_of_Gastric_Cancer_Proteome_PDC000214	AGPAHSAR	iTRAQ 4-plex of peptide N-term@0[144.1021]	174	2	909.503	-14.452	-0.013	0	909.490	455.759	15.747	0	12	1	524	0.003810	1	0	Yes	5.513	0.622	Retained	FN15_N31T32_180min_10ug_C1_020513:16442:2
SOX2	Proteogenomics_of_Gastric_Cancer_Proteome_PDC000214	AGPAHSAR	iTRAQ 4-plex of peptide N-term@0[144.1021]	174	2	909.488	2.929	0.003	0	909.490	455.751	13.969	0	24	7	524	0.015238	1	0	Yes	3.884	0.476	Retained	FN20_N139T140_180min_10ug_C2_090213:14350:2
SOX2	Proteogenomics_of_Gastric_Cancer_Proteome_PDC000214	AGPAHSAR	iTRAQ 4-plex of peptide N-term@0[144.1021]	174	2	909.489	1.587	0.001	0	909.490	455.752	13.905	0	24	9	524	0.019048	1	0	Yes	3.598	0.319	Retained	FN20_N31T32_180min_10ug_C2_020513:15894:2
SOX2	Proteogenomics_of_Gastric_Cancer_Proteome_PDC000214	AGPAHSAR	iTRAQ 4-plex of peptide N-term@0[144.1021]	174	2	909.487	3.399	0.003	0	909.490	455.751	13.797	0	24	1	524	0.003810	1	0	Yes	3.539	0.168	Retained	FN20_N95T96_180min_10ug_C2_032314:13785:2
SOX2	Proteogenomics_of_Gastric_Cancer_Proteome_PDC000214	AGPAHSAR	iTRAQ 4-plex of peptide N-term@0[144.1021]	174	2	909.487	3.600	0.003	0	909.490	455.751	13.339	0	24	7	524	0.015238	1	0	Yes	4.178	0.704	Retained	FN20_N149T150_180min_10ug_C2_012414:13034:2
SOX2	Proteogenomics_of_Gastric_Cancer_Proteome_PDC000214	AGPAHSAR	iTRAQ 4-plex of peptide N-term@0[144.1021]	174	2	909.489	1.386	0.001	0	909.490	455.752	13.137	0	24	7	524	0.015238	1	0	Yes	4.317	13.137	Retained	FN20_N163T164_180min_10ug_C2_111013:11778:2
SOX2	Proteogenomics_of_Gastric_Cancer_Proteome_PDC000214	AGPAHSAR	iTRAQ 4-plex of peptide N-term@0[144.1021]	174	2	909.488	2.459	0.002	0	909.490	455.751	12.076	0	24	15	524	0.030476	1	0	Yes	3.012	0.002	Retained	FN19_N91T92_180min_10ug_C1_011514:14942:2
SOX2	Proteogenomics_of_Gastric_Cancer_Glycoproteome_PDC000216	GPPKVPAGPR	iTRAQ 4-plex of K@4[144.1021];iTRAQ 4-plex of peptide N-term@0[144.1021]	17	2	1,262.748	18.010	0.023	0	1,262.770	632.381	16.985	0	394	8	949	0.009474	1	0	Yes	3.695	0.700	Retained	Glyco_FN07_N247T250_180min_C2_091914:23080:2
SOX2	CPTAC_Prospective_Colon_VU_Proteome_PDC000109	LPSSSPPAR	-	119	3	910.469	19.905	0.018	0	910.487	304.497	18.446	0	228	2	660	0.004539	1	0	Yes	3.538	1.715	Retained	38CPTAC_COprospective_W_VU_20150904_11CO031_f04:3282:3
SOX2	CPTAC_Prospective_Colon_VU_Proteome_PDC000109	LPSSSPPAR	-	119	3	910.471	17.391	0.016	0	910.487	304.498	17.097	0	228	5	660	0.009077	1	0	Yes	4.017	0.485	Retained	41CPTAC_COprospective_W_VU_20151124_21CO006_f03:3291:3
SOX2	CPTAC_Prospective_Colon_VU_Proteome_PDC000109	LPSSSPPAR	-	119	2	910.500	-14.465	-0.013	0	910.487	456.257	14.748	0	180	1	660	0.003026	1	0	Yes	2.841	0.124	Retained	48CPTAC_COprospective_W_VU_20151209_15CO002_f05:2708:2
SOX2	CPTAC_TCGA_Colon_Cancer_Proteome_PDC000111	LPSSSPPAR	-	135	2	910.485	1.958	0.002	0	910.487	456.250	18.926	0	207	0	660	0.001513	1	0	Yes	7.359	1.232	Retained	TCGA-AG-A01N-01A-23_W_VU_20130105_A0218_8I_R_FR15:2349:2
SOX2	Proteogenomics_of_Gastric_Cancer_Proteome_PDC000214	LPSSSPPAR	iTRAQ 4-plex of peptide N-term@0[144.1021]	676	2	1,054.590	-1.076	-0.001	0	1,054.589	528.302	20.744	0	129	2	660	0.004539	1	0	Yes	6.284	3.176	Retained	FN21_N181T182_180min_10ug_C2_033114:19723:2
SOX2	Proteogenomics_of_Gastric_Cancer_Proteome_PDC000214	LPSSSPPAR	iTRAQ 4-plex of peptide N-term@0[144.1021]	676	2	1,054.596	-5.938	-0.006	0	1,054.589	528.305	20.329	0	134	2	660	0.004539	1	0	Yes	6.295	3.554	Retained	FN22_N67T68_180min_10ug_C1_022814:16229:2
SOX2	Proteogenomics_of_Gastric_Cancer_Proteome_PDC000214	LPSSSPPAR	iTRAQ 4-plex of peptide N-term@0[144.1021]	676	2	1,054.592	-2.812	-0.003	0	1,054.589	528.303	19.653	0	140	2	660	0.004539	1	0	Yes	6.409	0.059	Retained	FN16_N15T16_180min_8ug_C1_122512:22617:2
SOX2	Proteogenomics_of_Gastric_Cancer_Proteome_PDC000214	LPSSSPPAR	iTRAQ 4-plex of peptide N-term@0[144.1021]	676	2	1,054.595	-5.127	-0.005	0	1,054.589	528.305	18.200	0	134	1	660	0.003026	1	0	Yes	4.903	0.140	Retained	FN22_N147T148_180min_10ug_C2_091613:20282:2
SOX2	Proteogenomics_of_Gastric_Cancer_Proteome_PDC000214	LPSSSPPAR	iTRAQ 4-plex of peptide N-term@0[144.1021]	676	2	1,054.576	12.535	0.013	0	1,054.589	528.295	18.154	0	139	3	660	0.006051	1	0	Yes	5.398	1.369	Retained	FN18_N95T96_180min_10ug_C2_032314:86503:2
SOX2	Proteogenomics_of_Gastric_Cancer_Proteome_PDC000214	LPSSSPPAR	iTRAQ 4-plex of peptide N-term@0[144.1021]	676	2	1,054.598	-7.905	-0.008	0	1,054.589	528.306	16.564	0	117	4	660	0.007564	1	0	Yes	3.762	0.383	Retained	FN22_N123T124_180min_10ug_C1_081313:23664:2
SOX2	Proteogenomics_of_Gastric_Cancer_Proteome_PDC000214	LPSSSPPAR	iTRAQ 4-plex of peptide N-term@0[144.1021]	676	2	1,054.598	-8.716	-0.009	0	1,054.589	528.307	16.145	0	121	4	660	0.007564	1	0	Yes	2.589	0.063	Retained	FN22_N115T116_180min_10ug_C1_011914:20644:2
SOX2	Academia_Sinica_LUAD100_Proteome_PDC000219	LPSSSPPARGPPK	TMT 10-plex of K@13[229.1629];TMT 10-plex of peptide N-term@0[229.1629]	206	3	1,748.027	4.640	0.008	0	1,748.035	583.683	17.750	0	276	2	997	0.003006	1	0	Yes	2.372	0.321	Retained	20180322_LC_TMTB022_prot_F24_01:40422:3
SOX2	CPTAC_TCGA_Breast_Cancer_Phosphoproteome_PDC000174	LPSSSPPARGPPK	iTRAQ 4-plex of K@13[144.1021];iTRAQ 4-plex of peptide N-term@0[144.1021]	28	3	1,577.888	15.932	0.025	0	1,577.913	526.970	23.531	0	540	1	997	0.002004	1	0	Yes	6.422	2.536	Retained	TCGA_AR-A0TR_AO-A03O_BH-A18R_117C_P_BI_20130907_H-PM_f08:22527:3
SOX2	CPTAC_TCGA_Breast_Cancer_Phosphoproteome_PDC000174	LPSSSPPARGPPK	Phosphorylation of S@3[79.9663];Phosphorylation of S@4[79.9663];iTRAQ 4-plex of K@13[144.1021];iTRAQ 4-plex of peptide N-term@0[144.1021]	73	3	1,737.818	15.997	0.028	0	1,737.846	580.280	21.099	0	1202	2	997	0.003006	1	0	Yes	6.546	0.171	Retained	TCGA_AR-A0TR_AO-A03O_BH-A18R_117C_P_BI_20130907_H-PM_f10:7343:3
SOX2	Proteogenomics_of_Gastric_Cancer_Proteome_PDC000214	LPSSSPPARGPPK	iTRAQ 4-plex of K@13[144.1021];iTRAQ 4-plex of peptide N-term@0[144.1021]	351	3	1,577.938	-15.576	-0.025	0	1,577.913	526.987	30.738	0	231	0	997	0.001002	1	0	Yes	0.050	1.087	Retained	FN22_N149T150_180min_10ug_C2_012414:19487:3
SOX2	Proteogenomics_of_Gastric_Cancer_Proteome_PDC000214	LPSSSPPARGPPK	iTRAQ 4-plex of K@13[144.1021];iTRAQ 4-plex of peptide N-term@0[144.1021]	351	3	1,577.940	-17.085	-0.027	0	1,577.913	526.987	27.895	0	231	1	997	0.002004	1	0	Yes	12.796	4.952	Retained	FN19_N149T150_180min_10ug_C1_012414:22096:3
SOX2	Proteogenomics_of_Gastric_Cancer_Proteome_PDC000214	LPSSSPPARGPPK	iTRAQ 4-plex of K@13[144.1021];iTRAQ 4-plex of peptide N-term@0[144.1021]	351	3	1,577.920	-4.088	-0.006	0	1,577.913	526.981	25.871	0	304	1	997	0.002004	1	0	Yes	11.773	3.208	Retained	FN19_N173T174_180min_10ug_C1_012914:20330:3
SOX2	Proteogenomics_of_Gastric_Cancer_Proteome_PDC000214	LPSSSPPARGPPK	iTRAQ 4-plex of K@13[144.1021];iTRAQ 4-plex of peptide N-term@0[144.1021]	351	3	1,577.915	-1.303	-0.002	0	1,577.913	526.979	15.870	0	298	3	997	0.004008	1	0	Yes	3.834	0.711	Retained	FN17_N139T140_180min_10ug_C1_090213:86578:3
SOX2	CPTAC_LSCC_Discovery_Study_Ubiquitylome_PDC000237	MITIIGGGR	TMT 10-plex of peptide N-term@0[229.1629]	17	3	1,145.658	18.310	0.021	0	1,145.679	382.893	16.957	0	517	3	661	0.006042	1	0	Yes	0.607	0.391	Retained	10CPTAC_LSCC_U_BI_20200401_BD_02:10776:3
SOX2	CPTAC_PDA_Discovery_Study_Proteome_PDC000270	MITIIGGGR	TMT 10-plex of peptide N-term@0[229.1629]	66	3	1,145.696	-14.613	-0.017	0	1,145.679	382.906	14.147	0	121	3	661	0.006042	1	0	Yes	4.645	0.660	Retained	19CPTAC_PDA_W_JHU_20200117_LUMOS_f12:50379:3
SOX2	CPTAC_PDA_Discovery_Study_Proteome_PDC000270	MITIIGGGR	TMT 10-plex of peptide N-term@0[229.1629]	66	3	1,145.697	-15.173	-0.017	0	1,145.679	382.906	12.962	0	119	2	661	0.004532	1	0	Yes	4.110	12.962	Retained	06CPTAC_PDA_W_JHU_20200214_LUMOS_f17:48165:3
SOX2	CPTAC_Pediatric_Brain_Cancer_Pilot_Study_Proteome_PDC000180	MITIIGGGR	TMT 10-plex of peptide N-term@0[229.1629]	68	3	1,145.673	5.444	0.006	0	1,145.679	382.898	20.879	0	187	3	661	0.006042	1	0	Yes	0.374	1.961	Retained	NCI-11Plex-2-F3-f10312:9468:3
SOX2	CPTAC_Prospective_Breast_BI_Proteome_PDC000120	MITIIGGGR	TMT 10-plex of peptide N-term@0[229.1629]	38	3	1,145.670	8.481	0.010	0	1,145.679	382.897	21.003	0	197	0	661	0.001511	1	0	Yes	3.225	0.162	Retained	11CPTAC_BCProspective_W_BI_20170419_BL_f04:5836:3
SOX2	CPTAC_Prospective_Colon_PNNL_Proteome_PDC000116	MITIIGGGR	TMT 10-plex of peptide N-term@0[229.1629]	28	3	1,145.695	-13.654	-0.016	0	1,145.679	382.906	15.276	0	121	1	661	0.003021	1	0	Yes	2.557	0.682	Retained	01CPTAC_COprospective_W_PNNL_20170123_B1S1_f04:6758:3
SOX2	CPTAC_TCGA_Breast_Cancer_Phosphoproteome_PDC000174	MITIIGGGR	Phosphorylation of T@3[79.9663];iTRAQ 4-plex of peptide N-term@0[144.1021]	12	2	1,140.605	-18.089	-0.021	0	1,140.585	571.310	18.576	0	483	2	661	0.004532	1	0	Yes	3.347	0.184	Retained	TCGA_A2-A0EV_AN-A0AM_D8-A142_117C_P_BI_20130724_H-PM_f10:7969:2
SOX2	HBV_Related_Hepatocellular_Carcinoma_Proteome_PDC000198	MITIIGGGR	Oxidation of M@1[15.9949];TMT 10-plex of peptide N-term@0[229.1629]	776	3	1,161.662	10.502	0.012	0	1,161.674	388.228	16.910	0	161	1	661	0.003021	1	0	Yes	4.844	0.204	Retained	20180219_HF_ZHW_total_liver23_F32:1453:3
SOX2	HBV_Related_Hepatocellular_Carcinoma_Proteome_PDC000198	MITIIGGGR	Oxidation of M@1[15.9949];TMT 10-plex of peptide N-term@0[229.1629]	776	3	1,161.697	-19.368	-0.022	0	1,161.674	388.240	16.695	0	143	1	661	0.003021	1	0	Yes	3.555	0.135	Retained	20171030_HF_ZHW_total_liver06_F39:2139:3
SOX2	HBV_Related_Hepatocellular_Carcinoma_Proteome_PDC000198	MITIIGGGR	Oxidation of M@1[15.9949];TMT 10-plex of peptide N-term@0[229.1629]	776	2	1,161.674	0.352	0.000	0	1,161.674	581.844	16.691	0	149	2	661	0.004532	1	0	Yes	3.097	0.348	Retained	20180414_HF_ZHW_total_liver28_F43:5981:2
SOX2	HBV_Related_Hepatocellular_Carcinoma_Proteome_PDC000198	MITIIGGGR	Oxidation of M@1[15.9949];TMT 10-plex of peptide N-term@0[229.1629]	776	2	1,161.683	-7.437	-0.009	0	1,161.674	581.849	15.330	0	132	2	661	0.004532	1	0	Yes	4.262	1.265	Retained	20171206_HF_ZHW_total_liver07_F46:14442:2
SOX2	Proteogenomics_of_Gastric_Cancer_Glycoproteome_PDC000216	MITIIGGGR	Oxidation of M@1[15.9949];iTRAQ 4-plex of peptide N-term@0[144.1021]	22	2	1,076.598	14.761	0.016	0	1,076.613	539.306	13.406	0	386	2	661	0.004532	1	0	Yes	2.978	0.145	Retained	Glyco_FN02_N91T92_180min_C2_030414:31422:2
SOX2	Proteogenomics_of_Gastric_Cancer_Proteome_PDC000214	MITIIGGGR	Oxidation of M@1[15.9949];iTRAQ 4-plex of peptide N-term@0[144.1021]	333	2	1,076.614	-0.546	-0.001	0	1,076.613	539.314	20.227	0	302	0	661	0.001511	1	0	Yes	4.226	1.432	Retained	FN13_N181T182_180min_10ug_C2_033114:34396:2
SOX2	Proteogenomics_of_Gastric_Cancer_Proteome_PDC000214	MITIIGGGR	Oxidation of M@1[15.9949];iTRAQ 4-plex of peptide N-term@0[144.1021]	333	2	1,076.633	-18.007	-0.019	0	1,076.613	539.324	16.250	0	252	4	661	0.007553	1	0	Yes	2.231	1.006	Retained	FN23_N59T60_180min_10ug_C1_031013:25411:2
SOX2	Proteogenomics_of_Gastric_Cancer_Proteome_PDC000214	MITIIGGGR	iTRAQ 4-plex of peptide N-term@0[144.1021]	292	2	1,060.639	-18.893	-0.020	0	1,060.618	531.327	16.150	0	236	1	661	0.003021	1	0	Yes	4.852	2.092	Retained	FN06_N39T40_180min_10ug_C2_031913:11656:2
SOX2	Proteogenomics_of_Gastric_Cancer_Proteome_PDC000214	MITIIGGGR	iTRAQ 4-plex of peptide N-term@0[144.1021]	292	2	1,060.638	-18.318	-0.019	0	1,060.618	531.326	15.766	0	197	5	661	0.009063	1	0	Yes	4.026	0.016	Retained	FN07_N161T162_180min_10ug_C1_021714:12636:2
SOX2	Proteogenomics_of_Gastric_Cancer_Proteome_PDC000214	MITIIGGGR	Oxidation of M@1[15.9949];iTRAQ 4-plex of peptide N-term@0[144.1021]	333	2	1,076.593	19.183	0.021	0	1,076.613	539.304	15.726	0	278	0	661	0.001511	1	0	Yes	3.846	2.465	Retained	FN03_N2397T5264_180min_10ug_C1_041515:27337:2
SOX2	Proteogenomics_of_Gastric_Cancer_Proteome_PDC000214	MITIIGGGR	iTRAQ 4-plex of peptide N-term@0[144.1021]	292	2	1,060.639	-19.584	-0.021	0	1,060.618	531.327	15.415	0	236	2	661	0.004532	1	0	Yes	3.861	0.983	Retained	FN15_N149T150_180min_10ug_C1_012414:15879:2
SOX2	Academia_Sinica_LUAD100_Phosphoproteome_PDC000220	MITIIGGGRIGQR	TMT 10-plex of peptide N-term@0[229.1629]	7	2	1,599.972	-17.385	-0.028	0	1,599.945	800.993	17.499	0	315	0	1000	0.000999	1	0	Yes	5.131	3.074	Retained	20180207_LC_TMTB22_phospho_F06_02:42050:2
SOX2	Academia_Sinica_LUAD100_Phosphoproteome_PDC000220	MITIIGGGRIGQR	TMT 10-plex of peptide N-term@0[229.1629]	7	2	1,599.968	-14.409	-0.023	0	1,599.945	800.991	17.468	0	360	0	1000	0.000999	1	0	Yes	2.893	3.512	Retained	20180207_LC_TMTB22_phospho_F06_02:41929:2
SOX2	Academia_Sinica_LUAD100_Phosphoproteome_PDC000220	MITIIGGGRIGQR	TMT 10-plex of peptide N-term@0[229.1629]	7	2	1,599.968	-14.715	-0.024	0	1,599.945	800.991	17.399	0	344	0	1000	0.000999	1	0	Yes	2.987	3.445	Retained	20180207_LC_TMTB22_phospho_F06_01:42261:2
SOX2	Academia_Sinica_LUAD100_Phosphoproteome_PDC000220	MITIIGGGRIGQR	TMT 10-plex of peptide N-term@0[229.1629]	7	2	1,599.967	-13.875	-0.022	0	1,599.945	800.991	14.575	0	375	0	1000	0.000999	1	0	Yes	2.549
SOX2	Academia_Sinica_LUAD100_Proteome_PDC000219	MITIIGGGRIGQR	TMT 10-plex of peptide N-term@0[229.1629]	378	2	1,599.975	-18.911	-0.030	0	1,599.945	800.995	19.658	0	262	0	1000	0.000999	1	0	Yes	1.319	4.666	Retained	20180131_LC_TMTB021_prot_F18_02:47504:2
SOX2	Academia_Sinica_LUAD100_Proteome_PDC000219	MITIIGGGRIGQR	TMT 10-plex of peptide N-term@0[229.1629]	378	2	1,599.919	16.020	0.026	0	1,599.945	800.967	15.522	0	309	0	1000	0.000999	1	0	Yes	4.508	1.033	Retained	20180112_LC_TMTB019_prot_F06_01:51372:2
SOX2	CPTAC_GBM_Discovery_Study_Proteome_PDC000204	MITIIGGGRIGQR	TMT 10-plex of peptide N-term@0[229.1629]	46	2	1,599.972	-17.080	-0.027	0	1,599.945	800.993	14.227	0	270	0	1000	0.000999	1	0	Yes	4.932	14.227	Retained	06CPTAC_GBM_W_PNNL_20190306_B2S2_f15:47233:2
SOX2	CPTAC_HNSCC_Discovery_Study_Proteome_PDC000221	MITIIGGGRIGQR	TMT 10-plex of peptide N-term@0[229.1629]	109	2	1,599.963	-11.358	-0.018	0	1,599.945	800.989	18.442	0	287	0	1000	0.000999	1	0	Yes	0.190	1.441	Retained	16CPTAC_HNSCC_W_JHU_20190904_LUMOS_f19:41986:2
SOX2	CPTAC_HNSCC_Discovery_Study_Proteome_PDC000221	MITIIGGGRIGQR	TMT 10-plex of peptide N-term@0[229.1629]	109	2	1,599.964	-12.121	-0.019	0	1,599.945	800.989	17.561	0	298	0	1000	0.000999	1	0	Yes	2.876	3.579	Retained	15CPTAC_HNSCC_W_JHU_20190820_LUMOS_f19:38355:2
SOX2	CPTAC_HNSCC_Discovery_Study_Proteome_PDC000221	MITIIGGGRIGQR	TMT 10-plex of peptide N-term@0[229.1629]	109	2	1,599.968	-14.791	-0.024	0	1,599.945	800.991	17.320	0	287	0	1000	0.000999	1	0	Yes	5.783	3.467	Retained	05CPTAC_HNSCC_W_JHU_20190524_LUMOS_f19:41435:2
SOX2	CPTAC_HNSCC_Discovery_Study_Proteome_PDC000221	MITIIGGGRIGQR	TMT 10-plex of peptide N-term@0[229.1629]	109	2	1,599.969	-15.325	-0.025	0	1,599.945	800.992	17.291	0	287	0	1000	0.000999	1	0	Yes	3.017	3.343	Retained	11CPTAC_HNSCC_W_JHU_20190621_LUMOS_f19:42555:2
SOX2	CPTAC_HNSCC_Discovery_Study_Proteome_PDC000221	MITIIGGGRIGQR	TMT 10-plex of peptide N-term@0[229.1629]	109	2	1,599.973	-17.690	-0.028	0	1,599.945	800.994	14.164	0	269	0	1000	0.000999	1	0	Yes	6.164	14.164	Retained	13CPTAC_HNSCC_W_JHU_20190731_LUMOS_f19:41228:2
SOX2	CPTAC_HNSCC_Discovery_Study_Proteome_PDC000221	MITIIGGGRIGQR	TMT 10-plex of peptide N-term@0[229.1629]	109	2	1,599.965	-12.960	-0.021	0	1,599.945	800.990	14.158	0	305	0	1000	0.000999	1	0	Yes	4.617	0.056	Retained	20CPTAC_HNSCC_W_JHU_20190809_LUMOS_f20:41335:2
SOX2	CPTAC_PDA_Discovery_Study_Phosphoproteome_PDC000271	MITIIGGGRIGQR	TMT 10-plex of peptide N-term@0[229.1629]	3	4	1,599.913	19.864	0.032	0	1,599.945	400.985	20.794	0	570	1	1000	0.001998	1	0	Yes	7.511	0.186	Retained	17CPTAC_PDA_P_JHU_20191227_LUMOS_f11:5549:4
SOX2	CPTAC_Pediatric_Brain_Cancer_Pilot_Study_Proteome_PDC000180	MITIIGGGRIGQR	TMT 10-plex of peptide N-term@0[229.1629]	168	4	1,599.929	9.488	0.015	0	1,599.945	400.990	47.568	0	298	1	1000	0.001998	1	0	Yes	16.836	1.373	Retained	NCI-11Plex-19-F6-f10549:9662:4
SOX2	CPTAC_Prospective_Breast_BI_Proteome_PDC000120	MITIIGGGRIGQR	Oxidation of M@1[15.9949];TMT 10-plex of peptide N-term@0[229.1629]	96	2	1,615.915	15.220	0.025	0	1,615.939	808.965	18.383	0	328	2	1000	0.002997	1	0	Yes	3.527	2.472	Retained	10CPTAC_BCprospective_W_BI_20170224_BL_f12:42598:2
SOX2	CPTAC_Prospective_Ovarian_PNNL_Proteome_Qeplus_PDC000118	MITIIGGGRIGQR	TMT 10-plex of peptide N-term@0[229.1629]	93	2	1,599.970	-15.826	-0.025	0	1,599.945	800.992	18.186	0	283	0	1000	0.000999	1	0	Yes	0.171	3.517	Retained	03CPTAC_OVprospective_W_PNNL_20161212_B1S3_f18:30928:2
SOX2	CPTAC_TCGA_Breast_Cancer_Proteome_PDC000173	MITIIGGGRIGQR	iTRAQ 4-plex of peptide N-term@0[144.1021]	244	3	1,514.888	-2.951	-0.004	0	1,514.884	505.970	23.545	0	293	0	1000	0.000999	1	0	Yes	9.505	0.725	Retained	TCGA_E2-A10A_BH-A18Q_C8-A130_117C_W_BI_20130222_H-PM_f03:34995:3
SOX2	CPTAC_UCEC_Discovery_Study_Proteome_PDC000125	MITIIGGGRIGQR	TMT 10-plex of peptide N-term@0[229.1629]	95	2	1,599.971	-16.317	-0.026	0	1,599.945	800.993	17.381	0	283	0	1000	0.000999	1	0	Yes	3.010	3.482	Retained	17CPTAC_UCEC_W_PNNL_20181015_B5S1_f16:44175:2
SOX2	CPTAC_UCEC_Discovery_Study_Proteome_PDC000125	MITIIGGGRIGQR	TMT 10-plex of peptide N-term@0[229.1629]	95	2	1,599.971	-16.241	-0.026	0	1,599.945	800.993	17.313	0	283	0	1000	0.000999	1	0	Yes	5.671	4.237	Retained	01CPTAC_UCEC_W_PNNL_20170922_B1S1_f16:45223:2
SOX2	CPTAC_UCEC_Discovery_Study_Proteome_PDC000125	MITIIGGGRIGQR	TMT 10-plex of peptide N-term@0[229.1629]	95	2	1,599.970	-15.706	-0.025	0	1,599.945	800.992	14.271	0	283	0	1000	0.000999	1	0	Yes	4.963	14.271	Retained	07CPTAC_UCEC_W_PNNL_20170922_B2S3_f16:47421:2
SOX2	GTEx_32_Tissues_Proteome_PXD016999	MITIIGGGRIGQR	TMT 10-plex of peptide N-term@0[229.1629]	217	4	1,599.970	-15.995	-0.026	0	1,599.945	401.000	32.689	0	283	0	1000	0.000999	1	0	Yes	10.275	5.989	Retained	SecondInstrument_Sample9_S2R28_020216_Fr12:6424:4
SOX2	CPTAC_LUAD_Discovery_Study_Acetylome_PDC000224	MITIIGGGRIGQRR	TMT 10-plex of peptide N-term@0[229.1629]	54	3	1,756.065	-10.841	-0.019	0	1,756.046	586.362	29.347	0	744	1	1000	0.001998	1	0	Yes	4.957	2.611	Retained	15CPTAC_LUAD_AcK_BI_20190119_BD_f04:22503:3
SOX2	CPTAC_Prospective_Breast_BI_Acetylome_PDC000239	MITIIGGGRIGQRR	TMT 10-plex of peptide N-term@0[229.1629]	57	3	1,756.066	-11.466	-0.020	0	1,756.046	586.363	27.794	0	732	1	1000	0.001998	1	0	Yes	6.893	3.679	Retained	06CPTAC_BCProspective_AcK_BI_20170910_BL_F3:28438:3
SOX2	CPTAC_Prospective_Breast_BI_Acetylome_PDC000239	MITIIGGGRIGQRR	TMT 10-plex of peptide N-term@0[229.1629]	57	3	1,756.064	-10.632	-0.019	0	1,756.046	586.362	23.989	0	746	0	1000	0.000999	1	0	Yes	3.090	0.020	Retained	09CPTAC_BCProspective_AcK_BI_20170917_BL_F2:27544:3
SOX2	CPTAC_Prospective_Breast_BI_Acetylome_PDC000239	MITIIGGGRIGQRR	Oxidation of M@1[15.9949];TMT 10-plex of peptide N-term@0[229.1629]	16	3	1,772.072	-17.918	-0.032	0	1,772.041	591.698	17.095	0	667	2	1000	0.002997	1	0	Yes	4.681	0.571	Retained	08CPTAC_BCProspective_AcK_BI_20170912_BL_F5:22466:3
SOX2	CPTAC_TCGA_Breast_Cancer_Proteome_PDC000173	RAGPAHSAR	iTRAQ 4-plex of peptide N-term@0[144.1021]	147	3	1,065.578	12.376	0.013	0	1,065.591	356.200	17.907	0	214	0	929	0.001075	1	0	Yes	3.794	1.608	Retained	TCGA_AR-A0TV_C8-A12Z_AO-A0JJ_117C_W_BI_20130730_H-PM_f08:9396:3
SOX2	CPTAC_TCGA_Colon_Cancer_Proteome_PDC000111	RAGPAHSAR	-	25	2	921.505	-17.527	-0.016	0	921.489	461.760	20.188	0	211	2	929	0.003226	1	0	Yes	8.453	1.114	Retained	TCGA-AA-3666-01A-31_W_VU_20121102_A0218_5F_R_FR14:2150:2
SOX2	Proteogenomics_of_Gastric_Cancer_Proteome_PDC000214	RAGPAHSAR	iTRAQ 4-plex of peptide N-term@0[144.1021]	118	2	1,065.602	-9.666	-0.010	0	1,065.591	533.808	15.916	0	174	1	929	0.002151	1	0	Yes	2.408	0.183	Retained	FN17_N117T118_180min_10ug_C1_080413:18311:2
SOX2	CPTAC_CCRCC_Discovery_Study_Proteome_PDC000127	REALFLILIPVCLSLFFPQIILR	Carbamidomethylation of C@12[57.0215];TMT 10-plex of peptide N-term@0[229.1629]	10	6	2,999.783	4.521	0.014	0	2,999.797	500.971	28.546	0	29	2	1000	0.002997	1	0	Yes	10.456	0.562	Retained	06CPTAC_CCRCC_W_JHU_20171120_LUMOS_f06:24297:6
TOP1	Deep_29_healthy_human_tissues_PXD010154	ADMSGDHLHNDSQIEADFR	Oxidation of M@3[15.9949]	44	3	2,172.937	-10.963	-0.024	0	2,172.913	725.320	19.050	0	80	0	1000	0.000999	1	0	Yes	6.994	0.156	Retained	01076_C04_P010694_S00_N27_R1:30367:3
TOP1	Proteogenomics_of_Gastric_Cancer_Proteome_PDC000214	ADMSGDHLHNDSQIEADFR	iTRAQ 4-plex of peptide N-term@0[144.1021]	13	3	2,300.998	9.833	0.023	0	2,301.020	768.006	18.281	0	39	1	1000	0.001998	1	0	Yes	6.765	0.052	Retained	FN21_N31T32_180min_10ug_C1_020513:83250:3
TOP1	Academia_Sinica_LUAD100_Phosphoproteome_PDC000220	FAVCVSPTPPR	Phosphorylation of S@6[79.9663];Carbamidomethylation of C@4[57.0215];TMT 10-plex of peptide N-term@0[229.1629]	297	3	1,538.728	15.646	0.024	0	1,538.752	513.917	14.499	0	708	0	1000	0.000999	1	0	Yes	3.165	0.216	Retained	20171026_LC_TMTB15_phospho_F01_02:7393:3
TOP1	CPTAC_HNSCC_Discovery_Study_Phosphoproteome_PDC000222	FAVCVSPTPPR	Phosphorylation of S@6[79.9663];Carbamidomethylation of C@4[57.0215];TMT 10-plex of peptide N-term@0[229.1629]	95	3	1,538.733	12.076	0.019	0	1,538.752	513.918	21.930	0	711	2	1000	0.002997	1	0	Yes	7.616	1.346	Retained	20CPTAC_HNSCC_P_JHU_20190918_LUMOS_f07:6143:3
TOP1	CPTAC_LSCC_Discovery_Study_Phosphoproteome_PDC000232	FAVCVSPTPPR	Phosphorylation of S@6[79.9663];Carbamidomethylation of C@4[57.0215];TMT 10-plex of peptide N-term@0[229.1629]	142	3	1,538.733	12.433	0.019	0	1,538.752	513.918	18.856	0	710	0	1000	0.000999	1	0	Yes	3.382	0.397	Retained	13CPTAC_LSCC_P_BI_20190806_BD_f01:7406:3
TOP1	CPTAC_Prospective_Ovarian_JHU_Proteome_PDC000110	FAVCVSPTPPR	Carbamidomethylation of C@4[57.0215];TMT 10-plex of peptide N-term@0[229.1629]	39	2	1,458.771	10.204	0.015	0	1,458.786	730.393	16.732	0	226	1	1000	0.001998	1	0	Yes	5.890	0.406	Retained	09CPTAC_OVprospective_W_JHUZ_20161123_QE_f24:20269:2
TOP1	CPTAC_UCEC_Discovery_Study_Phosphoproteome_PDC000126	FAVCVSPTPPR	Phosphorylation of S@6[79.9663];Carbamidomethylation of C@4[57.0215];TMT 10-plex of peptide N-term@0[229.1629]	6	3	1,538.726	17.074	0.026	0	1,538.752	513.916	13.320	0	722	0	1000	0.000999	1	0	Yes	2.514	0.008	Retained	09CPTAC_UCEC_P_PNNL_20180222_B3S1_f08:10101:3
TOP1	HBV_Related_Hepatocellular_Carcinoma_Phosphoproteome_PDC000199	FAVCVSPTPPR	Phosphorylation of S@6[79.9663];Carbamidomethylation of C@4[57.0215];TMT 10-plex of peptide N-term@0[229.1629]	675	3	1,538.730	13.980	0.022	0	1,538.752	513.917	20.893	0	720	0	1000	0.000999	1	0	Yes	5.235	0.083	Retained	20180515_fusion_zhw_TMT11_liver18_pho_F03:3914:3
TOP1	HBV_Related_Hepatocellular_Carcinoma_Phosphoproteome_PDC000199	FAVCVSPTPPR	Phosphorylation of S@6[79.9663];Carbamidomethylation of C@4[57.0215];TMT 10-plex of peptide N-term@0[229.1629]	675	3	1,538.725	17.193	0.026	0	1,538.752	513.916	20.872	0	722	0	1000	0.000999	1	0	Yes	7.112	0.012	Retained	20180519_fusion_zhw_TMT11_liver20_pho_F10:3950:3
TOP1	HBV_Related_Hepatocellular_Carcinoma_Phosphoproteome_PDC000199	FAVCVSPTPPR	Phosphorylation of S@6[79.9663];Carbamidomethylation of C@4[57.0215];TMT 10-plex of peptide N-term@0[229.1629]	675	3	1,538.732	13.266	0.020	0	1,538.752	513.918	19.374	0	716	1	1000	0.001998	1	0	Yes	3.430	0.061	Retained	20180627_fusion_zhw_TMT11_liver33_pho_F10:3800:3
TOP1	HBV_Related_Hepatocellular_Carcinoma_Phosphoproteome_PDC000199	FAVCVSPTPPR	Phosphorylation of S@6[79.9663];Carbamidomethylation of C@4[57.0215];TMT 10-plex of peptide N-term@0[229.1629]	675	3	1,538.729	15.170	0.023	0	1,538.752	513.917	17.798	0	718	0	1000	0.000999	1	0	Yes	6.096	1.797	Retained	20180508_fusion_zhw_TMT11_liver15_pho_F06:3903:3
TOP1	HBV_Related_Hepatocellular_Carcinoma_Phosphoproteome_PDC000199	FAVCVSPTPPR	Phosphorylation of S@6[79.9663];Carbamidomethylation of C@4[57.0215];TMT 10-plex of peptide N-term@0[229.1629]	675	3	1,538.725	17.550	0.027	0	1,538.752	513.916	17.634	0	706	0	1000	0.000999	1	0	Yes	4.477	0.620	Retained	20180429_fusion_zhw_TMT11_liver12_pho_F09:3667:3
TOP1	HBV_Related_Hepatocellular_Carcinoma_Phosphoproteome_PDC000199	FAVCVSPTPPR	Phosphorylation of S@6[79.9663];Carbamidomethylation of C@4[57.0215];TMT 10-plex of peptide N-term@0[229.1629]	675	3	1,538.727	16.360	0.025	0	1,538.752	513.916	17.602	0	730	0	1000	0.000999	1	0	Yes	2.911	0.048	Retained	20180508_fusion_zhw_TMT11_liver15_pho_F09:3736:3
TOP1	HBV_Related_Hepatocellular_Carcinoma_Phosphoproteome_PDC000199	FAVCVSPTPPR	Phosphorylation of S@6[79.9663];Carbamidomethylation of C@4[57.0215];TMT 10-plex of peptide N-term@0[229.1629]	675	3	1,538.729	14.813	0.023	0	1,538.752	513.917	17.272	0	721	1	1000	0.001998	1	0	Yes	2.958	0.054	Retained	20180611_fusion_zhw_TMT11_liver22_pho_F11:3708:3
TOP1	Proteogenomics_of_Gastric_Cancer_Phosphoproteome_PDC000215	FAVCVSPTPPR	Phosphorylation of S@6[79.9663];Carbamidomethylation of C@4[57.0215];iTRAQ 4-plex of peptide N-term@0[144.1021]	872	3	1,453.670	14.324	0.021	0	1,453.691	485.564	24.202	0	955	1	1000	0.001998	1	0	Yes	6.558	3.340	Retained	Phospho_FN03_N59T60_240min_062813:24546:3
TOP1	Proteogenomics_of_Gastric_Cancer_Phosphoproteome_PDC000215	FAVCVSPTPPR	Phosphorylation of S@6[79.9663];Carbamidomethylation of C@4[57.0215];iTRAQ 4-plex of peptide N-term@0[144.1021]	872	3	1,453.667	16.402	0.024	0	1,453.691	485.563	19.829	0	970	1	1000	0.001998	1	0	Yes	6.394	0.081	Retained	Phospho_FN06_N27T28_240min_061013:16861:3
TOP1	Proteogenomics_of_Gastric_Cancer_Phosphoproteome_PDC000215	FAVCVSPTPPR	Phosphorylation of S@6[79.9663];Carbamidomethylation of C@4[57.0215];iTRAQ 4-plex of peptide N-term@0[144.1021]	872	3	1,453.669	15.269	0.022	0	1,453.691	485.564	19.815	0	966	0	1000	0.000999	1	0	Yes	6.856	3.163	Retained	Phospho_FN11_N13T236_240min_C1_021915:8054:3
TOP1	Proteogenomics_of_Gastric_Cancer_Phosphoproteome_PDC000215	FAVCVSPTPPR	Phosphorylation of S@6[79.9663];Carbamidomethylation of C@4[57.0215];iTRAQ 4-plex of peptide N-term@0[144.1021]	872	3	1,453.662	19.866	0.029	0	1,453.691	485.561	17.543	0	952	0	1000	0.000999	1	0	Yes	2.827	2.071	Retained	Phospho_FN11_N13T236_240min_C1_021915:7504:3
TOP1	Proteogenomics_of_Gastric_Cancer_Phosphoproteome_PDC000215	FAVCVSPTPPR	Phosphorylation of S@6[79.9663];Carbamidomethylation of C@4[57.0215];iTRAQ 4-plex of peptide N-term@0[144.1021]	872	2	1,453.673	12.260	0.018	0	1,453.691	727.844	13.146	0	949	0	1000	0.000999	1	0	Yes	5.373	13.146	Retained	Phospho_FN11_N181T182_240min_C1_071714:10895:2
TOP1	Proteogenomics_of_Gastric_Cancer_Proteome_PDC000214	LLEPPESPSAR	iTRAQ 4-plex of peptide N-term@0[144.1021]	1284	3	1,338.708	13.466	0.018	0	1,338.727	447.243	23.866	0	340	1	998	0.002002	1	0	Yes	7.994	2.692	Retained	FN13_N23T24_180min_10ug_C1_011813:15382:3
TOP1	Proteogenomics_of_Gastric_Cancer_Proteome_PDC000214	LLEPPESPSAR	iTRAQ 4-plex of peptide N-term@0[144.1021]	1284	2	1,338.713	9.832	0.013	0	1,338.727	670.364	20.811	0	381	0	998	0.001001	1	0	Yes	6.054	0.012	Retained	FN14_N17T18_180min_8ug_C1_123112:89461:2
TOP1	CPTAC_TCGA_Colon_Cancer_Proteome_PDC000111	LLEPPESPSARTGR	-	72	3	1,508.768	17.587	0.027	0	1,508.795	503.930	23.616	0	294	0	1000	0.000999	1	0	Yes	10.488	0.120	Retained	TCGA-AG-A032-01A-31_W_VU_20121108_A0218_5J_R_FR02:1034:3
TOP1	HBV_Related_Hepatocellular_Carcinoma_Proteome_PDC000198	LLEPPESPSARTGR	TMT 10-plex of peptide N-term@0[229.1629]	110	2	1,737.951	3.617	0.006	0	1,737.958	869.983	17.743	0	335	0	1000	0.000999	1	0	Yes	6.101	0.750	Retained	20171216_HF_ZHW_total_liver10_F08:26586:2
TOP1	CPTAC_PDA_Discovery_Study_Proteome_PDC000270	MRLLEPPESPSAR	Oxidation of M@1[15.9949];TMT 10-plex of peptide N-term@0[229.1629]	29	2	1,726.926	-1.006	-0.002	0	1,726.924	864.470	16.431	0	278	0	1000	0.000999	1	0	Yes	5.654	0.145	Retained	02CPTAC_PDA_W_JHU_20191022_LUMOS_f05:12122:2
TOP1	Proteogenomics_of_Gastric_Cancer_Proteome_PDC000214	MRLLEPPESPSAR	Oxidation of M@1[15.9949];iTRAQ 4-plex of peptide N-term@0[144.1021]	1904	3	1,641.837	16.002	0.026	0	1,641.863	548.286	22.778	0	336	0	1000	0.000999	1	0	Yes	4.474	1.246	Retained	FN16_N27T28_180min_10ug_C2_022113:23029:3
TOP1	CPTAC_Prospective_Breast_BI_Acetylome_PDC000239	MRLLEPPESPSARTGR	Oxidation of M@1[15.9949];TMT 10-plex of peptide N-term@0[229.1629]	38	3	2,041.061	16.302	0.033	0	2,041.094	681.361	20.067	0	817	0	1000	0.000999	1	0	Yes	2.583	1.411	Retained	01CPTAC_BCProspective_AcK_BI_20170817_BL_F1:81063:3
TOP1	CPTAC_Prospective_Colon_VU_Proteome_PDC000109	TGRFAVCVSPTPPR	Carbamidomethylation of C@7[57.0215]	280	3	1,543.792	0.832	0.001	0	1,543.793	515.604	24.094	0	332	0	1000	0.000999	1	0	Yes	8.591	0.111	Retained	93CPTAC_COprospective_W_VU_20160729_11CO044_f04:13903:3
TOP1	CPTAC_Prospective_Ovarian_PNNL_Phosphoproteome_PDC000119	TGRFAVCVSPTPPR	Phosphorylation of T@11[79.9663];Carbamidomethylation of C@7[57.0215];TMT 10-plex of peptide N-term@0[229.1629]	5	2	1,852.892	16.327	0.030	0	1,852.922	927.453	20.051	0	1090	0	1000	0.000999	1	0	Yes	8.395	3.061	Retained	04CPTAC_OVprospective_P_PNNL_20161212_B1S4_f01:11438:
TOP1	CPTAC_TCGA_Breast_Cancer_Phosphoproteome_PDC000174	TGRFAVCVSPTPPR	Carbamidomethylation of C@7[57.0215];iTRAQ 4-plex of peptide N-term@0[144.1021]	38	3	1,687.898	-1.882	-0.003	0	1,687.895	563.640	21.111	0	941	3	1000	0.003996	1	0	Yes	0.370	0.441	Retained	TCGA_A2-A0T7_C8-A12Q_A8-A079_117C_P_BI_20130905_H-PM_f12:3605:3
TOP1	Deep_29_healthy_human_tissues_PXD010154	TGRFAVCVSPTPPR	Carbamidomethylation of C@7[57.0215]	368	3	1,543.772	13.286	0.021	0	1,543.793	515.598	29.169	0	333	0	1000	0.000999	1	0	Yes	8.620	1.075	Retained	01697_A02_P018020_S00_N09_R2:29723:3
